# Supplementary material for: Use of author identifier services (ORCID, ResearcherID) and academic social networks (Academia.edu, ResearchGate) by the researchers of the University of Caen Normandy (France): A case study
Source: PLoS One. 2020 Sep 2;15(9):e0238583. doi: 10.1371/journal.pone.0238583 (PMC7467223; doi:10.1371/journal.pone.0238583)
Supplement: S1 Data — (XLSX) [file pone.0238583.s001.xlsx]

## Sheet: Data
N° ordre	Random	Early (D) / avanced (A)	Discipline	HSS (SHS)/STM (STM)	Male (H)/Female (F)	ORCID (0/1)	ORCID Public (0/1)	Number of publications (Orcid)	ResearcherID (0/1)	Number of publications (RI)	Number of citations (RI)	Citations/article	h-index	ResearchGate (0/1)	Number of citations (RG)	Number of publications (RG)	Citation/article (RG)	h-index RG	h-index without self citations (RG)	Academia (0/1)	Automatic (0)/ live profile (1)	Number of publications (Academia)	ScopusID (0/1)	Number of publications (Scopus)	h index Scopus	Number of citations (Scopus)	Number of citations without self citations (Scopus)	Number of citations/article Scopus
1	9.78972e-05	A	Natural Sciences	STM	H	1	0		0					1	1253	164	7.64024	19	19	1	0		1	121	18	1204	1099	9.08264
2	0.000317866	D	Humanities	SHS	F	0	0		0					0						0	0		0	0
3	0.00046408	D	Engineering and technology	STM	H	1	1	1	0					1	408	62	6.58065	12	11	0	0		1	37	13	418	385	10.4054
4	0.000797728	D	Engineering and technology	STM	H	1	0		0					1	148	24	6.16667	6	6	1	0		1	13	6	109	96	7.38462
5	0.00126969	D	Humanities	SHS	F	0	0		0					0						0	0		0	0
6	0.00297394	A	Medical and Health sciences	STM	H	0	0		0					0						1	1	8	1	41	8	294	281	6.85366
7	0.00350877	D	Agricultural sciences	STM	H	0	0		0					1	1456	65	22.4	22	21	0	0		1	48	20	1249	1120	23.3333
8	0.00399031	D	Natural sciences	STM	H	1	1	69	0					1	2708	109	24.844	20	20	1	0		1	106	35	6336	6004	56.6415
9	0.00456462	D	Engineering and technology	STM	H	1	0		0					1	299	68	4.39706	8	7	1	1	42	1	24	5	110	103	4.29167
10	0.00492391	D	Social sciences	SHS	F	1	0		0					0						1	1	14	0	0
11	0.00580305	D	Engineering and technology	STM	F	0	0		0					1	901	56	16.0893	19	19	1	0		1	38	17	759	690	18.1579
12	0.0106663	D	Social Sciences	SHS	H	0	0		0					0						0	0		0	0
13	0.0109855	D	Social Sciences	SHS	F	0	0		0					0						1	0		1	1	0	0	0	0
14	0.0120255	D	Engineering and technology	STM	H	1	1	22	1	29	220	7.58621	10	1	309	41	7.53659	12	11	0	0		1	33	11	266	246	7.45455
15	0.0129327	D	Medical and Health sciences	STM	F	1	1	17	1	12	171	14.25	6	1	256	26	9.84615	7	7	1	0		1	19	6	217	204	10.7368
16	0.0142454	D	Social Sciences	SHS	H	1	0		0					1	1	9	0.111111	1	1	1	0		0	0
17	0.0145421	D	Engineering and technology	STM	H	0	0		0					1	133	46	2.8913	7	7	1	0		1	34	6	123	99	2.91176
18	0.0157888	D	Medical and Health sciences	STM	F	0	0		0					0						1	0		0	0
19	0.0170818	D	Natural sciences	STM	F	0	0		0					1	395	24	16.4583	10	9	0	0		1	20	10	360	313	15.65
20	0.0171394	A	Social Sciences	SHS	H	1	0		0					1	619	82	7.54878	13	12	1	0	68	1	30	9	298	252	8.4
21	0.0172148	D	Humanities	SHS	F	0	0		0					0						0	0		0	0
22	0.0179956	D	Social Sciences	SHS	H	0	0		0					0						0	0		0	0
23	0.0210006	D	Social Sciences	SHS	H	0	0		0					1	124	35	3.54286	6	6	1	1	8	1	14	5	67	59	4.21429
24	0.0211815	A	Natural sciences	STM	H	1	1	81	1	85	3598	42.3294	34	1	3666	129	28.4186	33	33	0	0		1	82	35	3880	3739	45.5976
25	0.0220209	D	Social sciences	SHS	F	0	0		0					1	5	7	0.714286	2	2	0	0		1	2	1	1	1	0.5
26	0.0222829	D	Humanities	SHS	H	0	0		0					0						1	0	7	0	0
27	0.0222923	D	Social sciences	SHS	H	0	0		0					0						0	0		1	6	3	30	27	4.5
28	0.0223468	A	Medical and Health sciences	STM	H	0	0		1	73	1136	15.5616	19	1	1303	111	11.7387	21	20	1	0	30	1	79	20	1103	1015	12.8481
29	0.0232056	D	Natural sciences	STM	H	0	0		0					1	63	12	5.25	4	4	0	0		1	9	3	45	40	4.44444
30	0.0269736	A	Humanities	SHS	F	0	0		0					0						0	0		1	1	0	0	0	0
31	0.0284028	D	Engineering and technology	STM	H	1	0		0					1	406	72	5.63889	10	10	1	1	36	1	42	9	204	184	4.38095
32	0.0308758	A	Humanities	SHS	H	0	0		0					0						1	0	0	1	1	0	0	0	0
33	0.031356	D	Engineering and technology	STM	F	1	0		0					1	556	47	11.8298	14	13	1	0	41	1	42	14	556	530	12.619
34	0.0331706	D	Social Sciences	SHS	F	0	0		0					0						0	0		0	0
35	0.0334333	D	Medical and Health sciences	STM	H	1	1	18	1	18	283	15.7222	8	1	428	36	11.8889	10	10	1	1	0	1	22	8	307	273	12.4091
36	0.0334701	D	Social sciences	SHS	H	0	0		0					0						0	0		0	0
37	0.033717	D	Engineering and technology	STM	H	1	0		0					1	106	56	1.89286	5	4	1	0	1	1	44	5	91	52	1.18182
38	0.0340353	D	Humanities	SHS	F	0	0		0					1	26	31	0.83871	3	3	1	1	20	1	7	1	1	0	0
39	0.0341313	D	Engineering and technology	STM	F	1	1	0	0					0						1	0	16	1	32	15	631	590	18.4375
40	0.0363675	A	Natural sciences	STM	H	1	0		0					1	847	56	15.125	14	13	1	1	8	1	35	14	704	661	18.8857
41	0.0377693	D	Social Sciences	SHS	H	0	0		0					1	13	13	1	3	1	1	1	6	1	6	2	10	8	1.33333
42	0.0382183	A	Agricultural sciences	STM	H	0	0		0					1	713	35	20.3714	15	14	0	0		1	26	13	520	478	18.3846
43	0.038545		Humanities	SHS	H	0	0		0					0						0	0		0	0
44	0.0385986	A	Social Sciences	SHS	H	0	0		0					1	35	15	2.33333	4	3	0	0		1	3
45	0.039893	A	Social Sciences	SHS	H	0	0		0					1	14	44	0.318182	2	2	1	1	0	1	6	1	3	2	0.333333
46	0.0401838	A	Engineering and technology	STM	H	0	0		0					1	653	51	12.8039	15	13	0	0		1	41	10	436	386	9.41463
47	0.0415522	D	Humanities	SHS	F	0	0		0					0						0	0		0	0
48	0.0430319	D	Engineering and technology	STM	H	1	1	14	0					0						0	0		1	140	29	2451	2121	15.15
49	0.0431107	A	Medical and Health sciences	STM	F	0	0		0					0						0	0		1	6	4	239	238	39.6667
50	0.0434182	A	Medical and Health sciences	STM	F	1	0		1	135	2672	19.7926	29	1	3874	327	11.8471	33	33	1	1	45	1	189	35	4020	3763	19.9101
51	0.0450572	D	Social Sciences	SHS	F	0	0		0					0						0	0		0	0
52	0.0459233	A	Medical and Health sciences	STM	H	1	0		1	44	1695	38.5227	25	1	2049	60	34.15	27	25	1	0		1	53	24	1838	1781	33.6038
53	0.0461471	D	Social Sciences	SHS	H	0	0		0					0						1	1	0	1	2	1	1	1	0.5
54	0.0484067	D	Medical and Health sciences	STM	H	1	0		1	11	38	3.45455	4	1	339	40	8.475	11	11	0	0		1	29	10	276	248	8.55172
55	0.0502469	D	Engineering and technology	STM	H	0	0		0					0						0	0		1	20	7	105	90	4.5
56	0.0513313	D	Social Sciences	SHS	F	1	1	0	0					1	49	18	2.72222	5	4	0	0		1	11	4	42	33	3
57	0.0517406	D	Social Sciences	SHS	F	0	0		0					0						1	0	8	1	3	1	3	3	1
58	0.0568272	D	Medical and Health sciences	STM	H	1	0		0					1	1315	54	24.3519	16	16	0	0		1	49	17	1228	1196	24.4082
59	0.0569114	D	Natural sciences	STM	H	1	1	4	1	0			0	1	1009	49	20.5918	18	16	0	0		1	41	18	918	821	20.0244
60	0.05784	D	Humanities	SHS	H	0	0		0					1	2	15	0.133333	1	1	1	1	0	1	7	3	12	3	0.428571
61	0.0590093	D	Engineering and technology	STM	H	1	1	0	0					1	73	10	7.3	4	4	1	0	11	1	16	2	48	44	2.75
62	0.0591668	A	Engineering and technology	STM	H	0	0		0					0						0	0		1	64	22	1041	864	13.5
63	0.0594989	D	Social Sciences	SHS	H	1	0		0					0						0	0		1	12	5	66	59	4.91667
64	0.0607873	D	Medical and Health sciences	STM	H	0	0		1	13	115	8.84615	7	1	92	14	6.57143	5	5	0	0		1	18	7	142	130	7.22222
65	0.0608798		Engineering and technology	STM	H	0	0		0					1	308	78	3.94872	10	8	1	0	38	1	35	6	121	93	2.65714
66	0.0678078	A	Social Sciences	SHS	F	0	0		0					0						0	0		1	2	0	0		0
67	0.0684382	D	Medical and Health sciences	STM	H	1	0		0					1	1192	33	36.1212	18	18	0	0		1	25	16	1071	1025	41
68	0.0688998	D	Social Sciences	SHS	F	0	0		0					0						0	0		1	3	0	0	0	0
69	0.0693544	A	Medical and Health sciences	STM	F	1	1	0	1	0			0	1	81	3	27	2	2	1	0		1	130	30	4087	4041	31.0846
70	0.0701668	D	Medical and Health sciences	STM	F	1	0		0					1	577	27	21.3704	12	12	0	0		1	16	11	510	487	30.4375
71	0.0703052	D	Social Sciences	SHS	H	0	0		0					0						0	0		0	0
72	0.0721885	A	Medical and Health sciences	STM	H	1	0		1	34	873	25.6765	14	1	1256	63	19.9365	17	17	1	1	64	1	41	15	1048	978	23.8537
73	0.0753586	D	Social Sciences	SHS	H	0	0		0					1	67	54	1.24074	5	4	1	0	24	1	5	1	12	12	2.4
74	0.0758255	D	Engineering and technology	STM	H	1	0		0					1	271	90	3.01111	10	9	0	0		1	39	10	263	207	5.30769
75	0.076469	D	Social Sciences	SHS	F	0	0		0					0						0	0		0	0
76	0.0768225	D	Medical and Health sciences	STM	F	1	0		1	0			0	1	0	0	#DIV/0!	0	0	1	0	11	1	23	9	237	226	9.82609
77	0.077878	A	Natural Sciences	STM	H	1	0		0					1	161	46	3.5	6	6	0	0		1	31	7	113	110	3.54839
78	0.0794559	D	Engineering and technology	STM	F	0	0		0					0						0	0		1	11	5	71	66	6
79	0.0800031	D	Social Sciences	SHS	H	0	0		0					0						0	0		0	0
80	0.0806482	D	Social sciences	SHS	F	0	0		0					0						0	0		0	0
81	0.0814533	D	Social Sciences	SHS	H	0	0		0					0						0	0		0	0
82	0.0819504	D	Social Sciences	SHS	H	0	0		0					0						0	0		1	2	1	3	2	1
83	0.0848481	D	Medical and Health sciences	STM	F	0	0		0					1	69	2	34.5	2	2	0	0		1	1	1	28	28	28
84	0.0849737	A	Social Sciences	SHS	H	0	0		0					1	104	30	3.46667	7	7	1	0	1	1	6	4	45	41	6.83333
85	0.0855753	A	Medical and Health sciences	STM	F	0	0		0					0						0	0		1	4	2	18	18	4.5
86	0.0886986	D	Engineering and technology	STM	H	0	0		0					1	127	43	2.95349	6	6	1	0	27	1	35	6	119	94	2.68571
87	0.0887092		Humanities	SHS	F	0	0		0					1	3	15	0.2	1	1	1	1	29	1	2	2	9	9	4.5
88	0.0895931	D	Social Sciences	SHS	F	0	0		0					0						0	0		0	0
89	0.0898759	D	Natural sciences	STM	H	0	0		0					0						0	0		1	3	2	21	21	7
90	0.0901099	D	Social Sciences	SHS	F	0	0		0					0						0	0		0	0
91	0.0907036	D	Engineering and technology	STM	F	0	0		0					0						0	0		1	1	1	14	14	14
92	0.0912631	D	Humanities	SHS	F	1	0		0					0						0	0		1	1	0	0	0	0
93	0.0932931	D	Humanities	SHS	F	1	0		0					1	3	8	0.375	1	1	1	1	9	1	1	1	1	1	1
94	0.0949737	D	Natural sciences	STM	F	0	0		1	0			0	0						1	0		1	31	19	1074	1029	33.1935
95	0.0951692	D	Medical and Health sciences	STM	H	0	0		1	11	227	20.6364	8	1	237	10	23.7	8	8	0	0		1	9	9	260	252	28
96	0.0964113	A	Engineering and technology	STM	H	0	0		0					1	546	86	6.34884	13	12	1	1	16	1	54	12	441	388	7.18519
97	0.0966926	D	Humanities	SHS	H	0	0		0					0						0	0		1	1	0	0	0	0
98	0.0988212	D	Humanities	SHS	H	0	0		0					0						0	0		1	2	1	1	1	0.5
99	0.0996525	A	Engineering and technology	STM	H	0	0		0					1	0	0	#DIV/0!	0	0	0	0		1	65	15	650	575	8.84615
100	0.102943	A	Medical and Health sciences	STM	H	0	0		0					1	9165	266	34.4549	46	46	1	0	18	1	199	47	9399	9126	45.8593
101	0.103016	D	Natural sciences	STM	H	1	0		0					1	27	9	3	3	3	0	0		1	6	3	14	9	1.5
102	0.103171	D	Engineering and technology	STM	H	0	0		0					0						0	0		1	12	7	1801	1791	149.25
103	0.103613	D	Natural sciences	STM	H	0	0		0					1	0	0	#DIV/0!	0	0	1	1	54	1	8	2	15	15	1.875
104	0.103746	D	Natural sciences	STM	F	0	0		0					1	258	33	7.81818	6	5	1	1	7	1	16	5	139	129	8.0625
105	0.104051	D	Medical and Health sciences	STM	H	1	1	0	1	52	608	11.6923	16	1	692	45	15.3778	16	16	1	0	1	1	31	16	659	631	20.3548
106	0.105482	A	Social Sciences	SHS	H	0	0		0					1	243	66	3.68182	9	6	0	0		1	31	6	115	59	1.90323
107	0.105924	D	Engineering and technology	STM	H	0	0		0					1	135	15	9	7	6	0	0		1	12	7	141	136	11.3333
108	0.10707	D	Natural sciences	STM	F	0	0		1	0			0	1	628	53	11.8491	16	14	1	0		1	22	11	239	211	9.59091
109	0.107263	D	Social sciences	SHS	H	1	1	9	0					1	57	19	3	3	3	0	0		1	8	3	20	19	2.375
110	0.107974	D	Engineering and technology	STM	H	0	0		0					1	440	39	11.2821	11	11	1	0	36	1	25	11	425	415	16.6
111	0.108202	A	Natural sciences	STM	H	1	0		0					1	477	132	3.61364	10	10	1	0	102	1	39	9	333	295	7.5641
112	0.108814	D	Social Sciences	SHS	H	0	0		0					0						0	0		1	1	1	1	1	1
113	0.114264	A	Humanities	SHS	F	0	0		0					0						1	1	74	1	1	0	0	0	0
114	0.114925	D	Humanities	SHS	F	0	0		0					0						0	0		0	0	0	0	0	#DIV/0!
115	0.115134	D	Natural sciences	STM	F	1	1	1	0					1	1179	75	15.72	16	16	0	0		1	62	16	1103	1039	16.7581
116	0.115416	D	Humanities	SHS	F	0	0		0					0						0	0		1	3	0	0	0	0
117	0.115452	D	Engineering and technology	STM	H	0	0		0					0						0	0		1	26	10	259	242	9.30769
118	0.115557	A	Natural sciences	STM	H	0	0		0					1	171	23	7.43478	8	8	0	0		1	11	7	86	82	7.45455
119	0.116091	D	Engineering and technology	STM	H	0	0		0					0						0	0		1	2	2	6	6	3
120	0.116484	A	Humanities	SHS	F	0	0		0					0						0	0		0	0
121	0.117901	D	Natural sciences	STM	H	1	0		0					0						1	0		1	51	19	814	729	14.2941
122	0.11938	D	Natural sciences	STM	H	1	1	49	1	49	1496	30.5306	23	1	1529	56	27.3036	24	23	0	0		1	55	24	1713	1638	29.7818
123	0.119449	A	Engineering and technology	STM	H	1	0		1	28	281	10.0357	10	0						0	0		1	66	12	525	402	6.09091
124	0.122001	A	Natural sciences	STM	H	0	0		0					0						0	0		1	28	10	398	367	13.1071
125	0.122184	D	Natural sciences	STM	H	0	0		0					0						0	0		1	7	1	5	1	0.142857
126	0.12226	A	Natural sciences	STM	H	0	0		0					0						0	0		1	24	7	109	93	3.875
127	0.122357	A	Engineering and technology	STM	F	1	1	104	1	110	1140	10.3636	18	1	1414	185	7.64324	20	18	1	0	4	1	104	18	1145	1006	9.67308
128	0.123296	A	Medical and Health sciences	STM	H	1	1	333	1	333	11628	34.9189	58	1	15793	683	23.123	66	60	0	0		1	353	63	13486	11816	33.4731
129	0.124142	A	Engineering and technology	STM	H	0	0		0					0						0	0		1	183	27	2426	2106	11.5082
130	0.124317	D	Engineering and technology	STM	H	1	0		1	74	1077	14.5541	19	1	1115	107	10.4206	19	19	1	0		1	99	19	1151	1001	10.1111
131	0.124621	A	Natural sciences	STM	F	1	1	7	1	234	6135	26.2179	42	1	6496	289	22.4775	43	41	1	0		1	241	44	7240	6357	26.3776
132	0.125832	D	Medical and Health sciences	STM	H	0	0		0					0						0	0		1	52	18	9283	9233	177.558
133	0.126914	D	Natural sciences	STM	H	1	0		0					0						0	0		1	32	9	528	480	15
134	0.127854	D	Social Sciences	SHS	H	1	0		0					1	36	15	2.4	4	4	0	0		1	12	3	16	12	1
135	0.129331	D	Humanities	SHS	F	0	0		0					1	0	1	0	0	0	1	0	0	0	0
136	0.130318	A	Engineering and technology	STM	F	1	1	0	0					0						0	0		1	443	58	12889	10556	23.8284
137	0.130525	D	Social sciences	SHS	H	0	0		0					0						0	0		1	12	1	6	4	0.333333
138	0.130777	D	Medical and Health sciences	STM	F	1	1	0	0					1	610	33	18.4848	16	14	1	0	13	1	22	12	333	304	13.8182
139	0.130814	D	Medical and Health sciences	STM	F	0	0		1	10	237	23.7	8	0						0	0		1	19	9	365	266	14
140	0.131499	D	Social Sciences	SHS	H	0	0		0					1	35	35	1	3	3	0	0		1	2	1	11	11	5.5
141	0.13153	D	Medical and Health sciences	STM	H	0	0		0					0						0	0		1	10	4	47	43	4.3
142	0.132304	D	Social Sciences	SHS	F	1	0		0					1	11	19	0.578947	2	2	0	0		1	2	1	1	1	0.5
143	0.132936	D	Social Sciences	SHS	H	0	0		0					0						1	1	3	1	1	0	0	0	0
144	0.13359	D	Medical and Health sciences	STM	F	1	0		0					1	330	10	33	8	8	0	0		1	11	8	277	271	24.6364
145	0.134426	A	Natural sciences	STM	H	1	1	1	0					1	3858	227	16.9956	30	29	0	0		1	188	28	3411	3270	17.3936
146	0.135818	A	Humanities	SHS	H	0	0		0					0						0	0		1	1	0	0	0	0
147	0.135869	D	Social Sciences	SHS	F	0	0		0					0						1	0		0	0
148	0.135954	D	Social Sciences	SHS	H	0	0		0					1	0	1	0	0		0	0		0	0
149	0.136473	D	Medical and Health sciences	STM	F	1	1	0	1	20	207	10.35	10	1	212	17	12.4706	9	9	0	0		1	15	10	232	226	15.0667
150	0.137675	A	Natural sciences	STM	H	1	0		0					1	1450	55	26.3636	23	21	0	0		1	48	21	1228	1146	23.875
151	0.139066	D	Engineering and technology	STM	F	1	0		0					0						0	0		1	37	12	656	579	15.6486
152	0.139264	D	Natural sciences	STM	H	1	0		0					1	99	20	4.95	5	3	0	0		1	13	4	75	66	5.07692
153	0.14003	D	Engineering and technology	STM	H	1	1	54	1	5	105	21	3	1	2223	74	30.0405	29	28	0	0		1	58	29	2420	2264	39.0345
154	0.142231	A	Humanities	SHS	H	0	0		0					0						1	1	52	1	9	2	11	11	1.22222
155	0.142573	D	Medical and Health sciences	STM	F	0	0		0					0						0	0		0	0
156	0.142577		Engineering and technology	STM	F	1	0		0					1	1263	122	10.3525	19	16	0	0		1	63	17	725	482	7.65079
157	0.142763	D	Humanities	SHS	F	0	0		0					0						0	0		1	3	0	0	0	0
158	0.14364	D	Natural sciences	STM	F	0	0		0					0						0	0		1	15	12	397	384	25.6
159	0.143976	D	Natural sciences	STM	H	0	0		0					1	31	13	2.38462	3	3	0	0		1	4	2	11	6	1.5
160	0.14399	D	Social Sciences	SHS	H	0	0		0					0						0	0		0	0
161	0.144408	A	Natural sciences	STM	H	1	1	96	0					0						0	0		1	96	32	2777	2377	24.7604
162	0.144659	A	Engineering and technology	STM	H	1	1	0	0					1	2733	210	13.0143	24	22	1	0	4	1	137	22	2476	2253	16.4453
163	0.150306	A	Social Sciences	SHS	H	0	0		0					1	0	0	#DIV/0!	0	0	0	0		1	14	4	83	49	3.5
164	0.151143	A	Medical and Health sciences	STM	H	1	1	110	1	60	1019	16.9833	17	1	0	0	#DIV/0!	0	0	1	0	38	1	139	17	1453	1417	10.1942
165	0.15324	D	Social Sciences	SHS	H	1	0		0					1	294	42	7	9	9	1	0		1	49	11	292	244	4.97959
166	0.155427	D	Social sciences	SHS	H	0	0		0					0						0	0		1	3	2	7	5	1.66667
167	0.156932	A	Social sciences	SHS	H	1	1	32	1	0			0	1	533	62	8.59677	14	13	1	1	28	1	36	12	375	342	9.5
168	0.160552		Medical and Health sciences	STM	H	1	1	0	0					1	142	32	4.4375	7	7	1	0	18	1	19	8	139	127	6.68421
169	0.161072	D	Engineering and technology	STM	H	0	0		0					1	141	40	3.525	7	7	0	0		1	20	5	58	54	2.7
170	0.165123	D	Engineering and technology	STM	H	1	1	20	0					1	143	27	5.2963	7	5	0	0		1	25	7	126	82	3.28
171	0.165379	D	Engineering and technology	STM	H	1	0		0					1	348	95	3.66316	10	8	1	0	1	1	67	10	244	163	2.43284
172	0.166737	D	Social Sciences	SHS	H	1	0		0					1	7	14	0.5	1	1	0	0		1	4	1	3	2	0.5
173	0.167983	D	Humanities	SHS	F	0	0		0					0						0	0		0	0
174	0.169845	D	Humanities	SHS	F	0	0		0					0						1	1	67	0	0
175	0.17059		Humanities	SHS	F	0	0		0					0						1	0		0	0
176	0.17116	D	Humanities	SHS	F	0	0		0					1	1	16	0.0625	1	1	1	1	19	1	3	0	0	0	0
177	0.171597	D	Humanities	SHS	F	0	0		0					0						0	0		1	1	0	0	0	0
178	0.171844	D	Social Sciences	SHS	F	0	0		0					0						0	0		0	0
179	0.173148	D	Natural sciences	STM	F	1	0		0					1	547	15	36.4667	12	12	0	0		1	13	11	414	399	30.6923
180	0.173268	A	Medical and Health sciences	STM	H	0	0		0					1	992	63	15.746	17	17	1	0	28	1	32	15	809	787	24.5938
181	0.17396	D	Engineering and technology	STM	H	0	0		0					1	66	18	3.66667	5	5	1	0	16	1	11	4	33	27	2.45455
182	0.174735	A	Engineering and technology	STM	F	1	0		0					1	853	103	8.28155	17	16	0	0		1	73	15	768	698	9.56164
183	0.17626	A	Natural sciences	STM	H	0	0		0					1	109	26	4.19231	7	5	0	0		1	11	4	40	34	3.09091
184	0.17783	A	Social Sciences	SHS	H	0	0		0					1	122	55	2.21818	7	7	1	0		1	14	4	61	57	4.07143
185	0.178331	A	Medical and Health sciences	STM	H	1	1	17	0					1	785	37	21.2162	14	13	1	0	15	1	30	13	625	585	19.5
186	0.178946	D	Natural sciences	STM	H	1	1	173	1	0			0	1	2784	274	10.1606	31	27	0	0		1	84	30	2530	2169	25.8214
187	0.178977	D	Medical and Health sciences	STM	H	0	0		0					0						1	0	1	1	33	12	488	473	14.3333
188	0.179308	D	Engineering and technology	STM	H	1	0		0					0						0	0		1	84	16	771	576	6.85714
189	0.180575	D	Engineering and technology	STM	F	1	0		0					0						0	0		1	44	18	1063	1001	22.75
190	0.183429	D	Engineering and technology	STM	H	0	0		0					1	280	38	7.36842	11	9	1	0	1	1	13	7	106	98	7.53846
191	0.183494	A	Engineering and technology	STM	H	0	0		0					1	205	46	4.45652	8	8	0	0		1	20	7	148	144	7.2
192	0.183558	D	Medical and Health sciences	STM	H	0	0		1	17	394	23.1765	10	1	462	29	15.931	13	13	0	0		1	8	6	127	120	15
193	0.184543	D	Social Sciences	SHS	F	0	0		0					1	9	11	0.818182	0	0	1	1	0	0	0
194	0.184691	A	Engineering and technology	STM	F	1	0		0					0						0	0		1	175	38	4261	3915	22.3714
195	0.188162	D	Medical and Health sciences	STM	H	1	1	41	1	7	70	10	4	1	419	94	4.45745	11	10	1	1	2	1	53	10	385	365	6.88679
196	0.18842	D	Medical and Health sciences	STM	H	0	0		0					1	141	3	47	2	2	0	0		1	10	10	168	167	16.7
197	0.188676	D	Humanities	SHS	F	0	0		0					0						0	0		0	0
198	0.190758		Humanities	SHS	F	0	0		0					0						1	0		0	0
199	0.191269	D	Natural sciences	STM	H	0	0		0					1	260	40	6.5	9	7	0	0		1	20	6	112	79	3.95
200	0.191323	D	Humanities	SHS	F	0	0		0					0						1	1	0	1	1	1	1	1	1
201	0.191536	D	Social Sciences	SHS	F	0	0		0					1	45	10	4.5	4	4	1	0	1	1	5	3	21	20	4
202	0.192099	D	Engineering and technology	STM	H	0	0		0					1	687	65	10.5692	15	14	0	0		1	57	15	659	598	10.4912
203	0.193515	D	Natural sciences	STM	H	1	1	61	0					0						0	0		1	73	17	876	819	11.2192
204	0.194875	D	Humanities	SHS	F	0	0		0					1	5	7	0.714286	1	1	1	0	3	0	0
205	0.195521	D	Engineering and technology	STM	H	0	0		0					0						0	0		0	0
206	0.198997		Humanities	SHS	H	1	0		0					1	7	5	1.4	2	2	1	1	4	1	1	0	0	0	0
207	0.201071	D	Natural sciences	STM	F	1	0		1	0			0	1	625	47	13.2979	15	14	1	1	17	1	36	14	559	458	12.7222
208	0.203295	D	Agricultural sciences	STM	F	1	1	9	0					1	720	36	20	16	16	0	0		1	30	15	682	585	19.5
209	0.203319	A	Engineering and technology	STM	H	1	1	20	1	23	499	21.6957	14	1	1661	134	12.3955	25	23	1	1	0	1	121	25	1684	1514	12.5124
210	0.204339	A	Medical and Health sciences	STM	H	0	0		0					1	1494	132	11.3182	21	21	1	0	1	1	86	18	1425	1400	16.2791
211	0.205052	D	Humanities	SHS	H	0	0		0					0						1	1	56	1	4	1	3	2	0.5
212	0.2054	D	Medical and Health sciences	STM	F	0	0		1	71	987	13.9014	19	1	1436	97	14.8041	22	21	1	1	49	1	56	20	1235	1012	18.0714
213	0.20784	D	Social sciences	SHS	H	0	0		0					1	13	18	0.722222	2	2	0	0		1	1	0	0	0	0
214	0.209886	A	Agricultural sciences	STM	H	1	1	115	0					1	3918	136	28.8088	38	37	0	0		1	105	35	3223	2851	27.1524
215	0.211794	D	Social sciences	SHS	F	0	0		0					0						0	0		1	4	2	17	16	4
216	0.214237	D	Engineering and technology	STM	H	1	1	0	0					1	416	27	15.4074	8	8	1	0		1	17	5	316	316	18.5882
217	0.215215	D	Natural sciences	STM	H	0	0		0					1	132	29	4.55172	7	5	0	0		1	13	4	42	42	3.23077
218	0.215501	A	Natural sciences	STM	H	0	0		0					1	174	41	4.2439	8	6	1	0	1	1	28	7	122	81	2.89286
219	0.217611	D	Natural sciences	STM	H	1	1	0	0					1	16	5	3.2	2	2	1	0		1	4	2	6	4	1
220	0.219497	D	Natural sciences	STM	H	1	0		0					1	198	11	18	6	6	0	0		1	10	6	140	138	13.8
221	0.219739	A	Natural sciences	STM	H	1	0		0					0						1	1	17	1	36	10	294	237	6.58333
222	0.222696		Medical and Health sciences	STM	F	0	0		0					1	90	46	1.95652	5	5	0	0		1	34	5	105	87	2.55882
223	0.223264	D	Social sciences	SHS	F	0	0		0					0						1	0		0	0
224	0.225219	D	Engineering and technology	STM	F	0	0		0					1	160	14	11.4286	5	4	0	0		1	10	5	149	147	14.7
225	0.227045	D	Humanities	SHS	H	0	0		0					0						1	1	42	0	0
226	0.228202	D	Social Sciences	SHS	F	1	0		0					1	34	30	1.13333	4	3	0	0		0	0
227	0.232277	D	Natural sciences	STM	H	0	0		0					0						0	0		1	50	14	617	524	10.48
228	0.232419	A	Engineering and technology	STM	F	0	0		0					1	2315	240	9.64583	28	26	0	0		1	197	30	2682	2143	10.8782
229	0.232585	D	Social Sciences	SHS	H	0	0		0					0						0	0		1	3	0	0	0	0
230	0.2334	D	Social Sciences	SHS	H	0	0		0					0						0	0		0	0
231	0.234458	A	Engineering and technology	STM	H	1	0		0					0						0	0		1	424	35	4711	3728	8.79245
232	0.235356	D	Engineering and technology	STM	H	0	0		0					0						0	0		1	19	6	261	251	13.2105
233	0.23617	D	Social Sciences	SHS	F	0	0		0					1	1	10	0.1	1	0	0	0		0	0
234	0.236245	A	Medical and Health sciences	STM	H	1	1	73	0					1	1920	108	17.7778	27	26	1	0		1	65	26	1841	1709	26.2923
235	0.236429	D	Humanities	SHS	H	1	0		0					0						1	1	0	1	1	1	5	5	5
236	0.236798	A	Humanities	SHS	H	1	1		0					0						0	0		1	6	2	4	4	0.666667
237	0.237635		Humanities	SHS	F	1	0		0					0						1	0	3	0	0
238	0.237854	D	Medical and Health sciences	STM	F	0	0		0					1	323	26	12.4231	8	8	0	0		1	13	8	296	283	21.7692
239	0.237991	A	Medical and Health sciences	STM	H	1	0		0					1	1264	45	28.0889	18	16	0	0		1	38	17	1081	988	26
240	0.239523	D	Social Sciences	SHS	F	0	0		0					0						0	0		1	1	1	1	1	1
241	0.239578	D	Agricultural sciences	STM	F	0	0		0					0						0	0		1	5	3	67	63	12.6
242	0.239704	D	Medical and Health sciences	STM	F	0	0		1	0			0	1	310	47	6.59574	10	10	0	0		1	29	11	271	257	8.86207
243	0.240179	D	Engineering and technology	STM	H	1	1	33	1	31	346	11.1613	9	1	466	45	10.3556	10	9	0	0		1	31	9	428	395	12.7419
244	0.241409	D	Humanities	SHS	F	0	0		0					0						1	1	0	1	3	0	0	0	0
245	0.243337		Medical and Health sciences	STM	H	1	0		0					1	299	36	8.30556	10	9	1	0	1	1	31	10	306	282	9.09677
246	0.244704	D	Social Sciences	SHS	F	1	0		0					1	215	28	7.67857	8	8	0	0		1	13	6	138	128	9.84615
247	0.244779	A	Engineering and technology	STM	H	0	0		0					1	3263	353	9.24363	31	27	1	1	130	1	187	24	2217	1941	10.3797
248	0.246468	D	Medical and Health sciences	STM	H	0	0		1	45	331	7.35556	11	1	576	82	7.02439	13	11	0	0		1	40	11	382	312	7.8
249	0.247424	A	Natural sciences	STM	H	0	0		0					1	110	4	27.5	4	4	0	0		1	232	48	10479	9714	41.8707
250	0.248197	D	Social Sciences	SHS	F	0	0		0					0						0	0		1	2	0	0	0	0
251	0.248915	D	Humanities	SHS	H	0	0		0					0						1	1	2	0	0
252	0.25137	A	Social sciences	SHS	H	0	0		0					1	95	67	1.41791	6	6	1	1	0	1	40	4	41	35	0.875
253	0.251505	D	Engineering and technology	STM	H	0	0		0					0						0	0		0	0
254	0.252108		Medical and Health sciences	STM	H	1	1	1	1	13	144	11.0769	6	1	327	56	5.83929	10	9	1	1	1	1	33	9	255	240	7.27273
255	0.252151	D	Engineering and technology	STM	F	1	0		0					0						0	0		1	41	16	745	696	16.9756
256	0.252637	D	Social Sciences	SHS	H	0	0		0					0						0	0		0	0
257	0.253439	D	Engineering and technology	STM	H	0	0		0					0						0	0		1	11	7	210	201	18.2727
258	0.253805	A	Natural sciences	STM	H	1	1	1	0					1	3439	108	31.8426	35	33	0	0		1	99	32	2992	2714	27.4141
259	0.25539	D	Humanities	SHS	F	0	0		0					0						0	0		0	0
260	0.258942	A	Engineering and technology	STM	H	1	0		0					0						0	0		1	120	30	4338	4147	34.5583
261	0.259216	D	Medical and Health sciences	STM	F	0	0		0					1	417	23	18.1304	10	10	1	0	17	1	15	10	324	307	20.4667
262	0.260686	A	Engineering and technology	STM	H	0	0		0					1	1403	134	10.4701	24	19	0	0		1	106	24	1467	1169	11.0283
263	0.261452	A	Natural sciences	STM	H	1	1	11	0					0						0	0		1	29	8	234	190	6.55172
264	0.261572	D	Natural sciences	STM	F	0	0		0					0						0	0		1	12	9	468	461	38.4167
265	0.26199	D	Social Sciences	SHS	H	1	1	0	0					0						0	0		1	1	0	0	0	0
266	0.263821	D	Natural sciences	STM	F	1	0		0					1	402	74	5.43243	10	10	0	0		1	19	8	212	197	10.3684
267	0.264024	D	Humanities	SHS	F	0	0		0					0						1	1	2	1	2	0	0	0	0
268	0.264071	D	Humanities	SHS	F	0	0		0					1	0	0	#DIV/0!	0	0	0	0		1	1	0	0	0	0
269	0.264673	D	Social Sciences	SHS	H	0	0		0					1	28	8	3.5	1	1	0	0		1	1	1	21	0	0
270	0.264848	A	Social Sciences	SHS	H	0	0		0					0						0	0		1	1	0	0	0	0
271	0.26503	D	Humanities	SHS	F	1	0		0					0						0	0		1	5	0	0	0	0
272	0.267663	A	Natural sciences	STM	H	0	0		0					1	1120	63	17.7778	19	18	0	0		1	43	16	828	756	17.5814
273	0.267678	D	Engineering and technology	STM	H	0	0		0					0						1	0	9	1	29	7	195	178	6.13793
274	0.268332	D	Humanities	SHS	F	0	0		0					0						0	0		0	0
275	0.268693		Medical and Health sciences	STM	H	0	0		0					1	311	21	14.8095	11	10	0	0		1	16	10	305	274	17.125
276	0.269637	D	Agricultural sciences	STM	H	0	0		0					1	0	0	#DIV/0!	0	0	0	0		1	34	18	985	944	27.7647
277	0.269939	A	Natural sciences	STM	F	0	0		0					0						0	0		1	107	33	2983	2691	25.1495
278	0.27209	D	Social Sciences	SHS	H	1	1	0	0					1	47	57	0.824561	4	2	0	0		1	28	4	41	30	1.07143
279	0.272643	A	Natural sciences	STM	F	1	1	0	0					1	1685	119	14.1597	27	26	1	0	1	1	67	23	1256	1129	16.8507
280	0.273158	D	Medical and Health sciences	STM	F	1	0		0					0						0	0		0	0
281	0.273452	A	Humanities	SHS	H	0	0		0					0						0	0		0	0
282	0.274256	D	Social Sciences	SHS	H	0	0		0					1	3	7	0.428571	1	1	0	0		1	8	1	3	2	0.25
283	0.27426	D	Natural sciences	STM	H	0	0		0					1	1394	41	34	23	21	1	0	1	1	37	22	1270	1171	31.6486
284	0.275382	A	Engineering and technology	STM	H	1	0		1	0			0	1	5702	247	23.085	38	35	0	0		1	236	39	5981	5425	22.9873
285	0.275546	A	Natural sciences	STM	H	1	0		1	59	935	15.8475	13	1	4053	141	28.7447	28	27	0	0		1	152	31	3840	3798	24.9868
286	0.275574	D	Medical and Health sciences	STM	F	0	0		1	16	377	23.5625	9	1	523	27	19.3704	10	10	1	0		1	18	10	446	420	23.3333
287	0.278854	A	Humanities	SHS	H	1	0		0					1	7	7	1	1	1	1	0		0	0
288	0.279804	D	Natural sciences	STM	H	1	0		0					1	15	7	2.14286	2	2	0	0		1	5	2	8	6	1.2
289	0.280848	D	Social Sciences	SHS	F	0	0		0					0						0	0		1	1	0	0	0	0
290	0.281903	D	Natural sciences	STM	F	0	0		0					0						0	0		1	18	7	153	134	7.44444
291	0.282047	A	Natural sciences	STM	H	0	0		0					0						0	0		1	35	8	180	88	2.51429
292	0.286669	D	Humanities	SHS	F	0	0		0					0						1	1	0	0	0
293	0.287231	D	Natural sciences	STM	H	0	0		1	69	681	9.86957	15	1	835	129	6.47287	17	15	1	0	8	1	79	16	804	578	7.31646
294	0.289352	A	Social sciences	SHS	H	0	0		0					1	31	46	0.673913	3	2	1	1	5	1	8	1	5	4	0.5
295	0.289868	D	Engineering and technology	STM	H	0	0		0					0						0	0		1	7	3	25	22	3.14286
296	0.291244	D	Social Sciences	SHS	F	0	0		0					0						0	0		1	2	1	2	2	1
297	0.293311	D	Social Sciences	SHS	F	0	0		0					0						0	0		0	0
298	0.29463	A	Engineering and technology	STM	H	0	0		0					0						0	0		1	79	26	1843	1695	21.4557
299	0.294885	D	Medical and Health sciences	STM	F	0	0		0					0						0	0		1	15	9	216	206	13.7333
300	0.297871	A	Social Sciences	SHS	F	1	1	12	0					1	31	32	0.96875	3	3	0	0		1	12	2	13	10	0.833333
301	0.300054	D	Humanities	SHS	F	0	0		0					1	63	28	2.25	5	4	1	1	13	1	10	3	32	26	2.6
302	0.300279	D	Social Sciences	SHS	H	0	0		0					0						0	0		1	6	3	16	11	1.83333
303	0.302727	D	Humanities	SHS	F	0	0		0					0						0	0		0	0
304	0.303526	A	Social Sciences	SHS	H	1	0		0					1	40	85	0.470588	3	2	1	0		1	16	1	7	3	0.1875
305	0.304466	D	Engineering and technology	STM	H	0	0		0					1	41	17	2.41176	4	3	1	0		1	14	6	76	72	5.14286
306	0.305822	A	Humanities	SHS	H	0	0		0					1	7	8	0.875	2	2	1	1	36	1	3	0	0	0	0
307	0.306081	D	Social Sciences	SHS	F	0	0		0					1	416	9	46.2222	5	5	0	0		1	9	5	347	342	38
308	0.307629	D	Engineering and technology	STM	H	0	0		0					0						0	0		1	57	14	527	479	8.40351
309	0.308083	D	Social Sciences	SHS	F	0	0		0					0						0	0		0	0
310	0.309212	D	Medical and Health sciences	STM	H	1	1	47	1	47	1197	25.4681	20	1	1672	72	23.2222	24	24	0	0		1	53	22	1454	1374	25.9245
311	0.310192	D	Natural sciences	STM	F	0	0		0					1	229	19	12.0526	8	7	0	0		1	18	9	307	289	16.0556
312	0.310323	A	Engineering and technology	STM	F	0	0		0					1	2761	177	15.5989	28	26	1	0		1	118	29	3342	3020	25.5932
313	0.311027	D	Social Sciences	SHS	H	0	0		0					1	43	18	2.38889	3	3	0	0		1	6	2	15	13	2.16667
314	0.311837		Humanities	SHS	H	0	0		0					0						0	0		0	0
315	0.313932	D	Medical and Health sciences	STM	H	0	0		0					1	145	21	6.90476	5	5	1	0		1	9	4	120	118	13.1111
316	0.314931	A	Natural sciences	STM	H	1	1	0	0					1	1476	176	8.38636	23	20	0	0		1	95	22	1565	1346	14.1684
317	0.315908	D	Humanities	SHS	H	0	0		0					1	2	2	1	1	1	1	1	1	0	0
318	0.320129	A	Medical and Health sciences	STM	H	0	0		0					1	292	25	11.68	11	11	0	0		1	24	10	250	211	8.79167
319	0.320307	D	Medical and Health sciences	STM	F	1	1	21	1	20	577	28.85	12	1	760	36	21.1111	14	14	1	1	31	1	21	13	664	637	30.3333
320	0.320466	D	Humanities	SHS	H	0	0		0					0						0	0		1	4	1	1	0	0
321	0.320544	D	Social Sciences	SHS	F	0	0		0					0						0	0		1	2	1	5	5	2.5
322	0.321623	A	Humanities	SHS	H	0	0		0					0						1	1	10	1	2	1	1	1	0.5
323	0.323209	A	Natural sciences	STM	H	1	0		0					1	1396	68	20.5294	24	20	1	0	41	1	55	23	1231	949	17.2545
324	0.323554	D	Engineering and technology	STM	F	0	0		0					0						0	0		1	9	5	176	168	18.6667
325	0.323605	D	Humanities	SHS	F	0	0		0					1	0	0	#DIV/0!	0	0	1	0		1	2	1	2	2	1
326	0.325354		Medical and Health sciences	STM	H	0	0		0					0						0	0		1	2	2	48	48	24
327	0.327627	D	Social Sciences	SHS	F	0	0		0					1	0	1	0	0	0	0	0		0	0
328	0.328727		Humanities	SHS	H	0	0		0					1	68	42	1.61905	4	4	1	1	27	1	5	2	16	13	2.6
329	0.329372	D	Social Sciences	SHS	H	1	1	0	0					1	58	50	1.16	4	4	1	1	22	1	6	1	7	6	1
330	0.332519	D	Engineering and technology	STM	H	1	0		0					1	278	20	13.9	10	10	0	0		1	21	11	305	283	13.4762
331	0.332876		Humanities	SHS	H	0	0		0					1	257	64	4.01562	9	8	1	1	47	0	0
332	0.333717	D	Engineering and technology	STM	H	1	0		0					1	155	24	6.45833	6	6	0	0		1	24	5	123	111	4.625
333	0.336133	D	Social Sciences	SHS	F	0	0		0					0						0	0		1	2	1	18	18	9
334	0.337352		Humanities	SHS	H	0	0		0					1	0	2	0	0	0	1	0		0	0
335	0.340306	D	Engineering and technology	STM	F	0	0		0					1	389	46	8.45652	12	10	0	0		1	11	11	341	321	29.1818
336	0.340378	D	Engineering and technology	STM	F	0	0		0					1	28	12	2.33333	3	3	0	0		1	5	2	7	7	1.4
337	0.341341	D	Social Sciences	SHS	H	1	0		0					0						0	0		1	3	2	8	8	2.66667
338	0.34176	D	Natural sciences	STM	H	0	0		0					1	2182	55	39.6727	25	25	0	0		1	48	25	2401	2296	47.8333
339	0.34227	D	Agricultural sciences	STM	F	1	1	0	0					1	136	29	4.68966	6	6	0	0		1	14	6	83	78	5.57143
340	0.342856	A	Humanities	SHS	H	0	0		0					1	26	78	0.333333	3	3	1	1	67	0	0
341	0.343473	D	Engineering and technology	STM	H	0	0		0					1	372	9	41.3333	7	7	0	0		1	11	7	340	331	30.0909
342	0.344043		Humanities	SHS	F	0	0		0					1	18	24	0.75	2	2	1	1	18	0	0
343	0.344283	D	Natural sciences	STM	H	1	0		0					0						0	0		1	36	16	2010	1949	54.1389
344	0.344824	D	Medical and Health sciences	STM	F	0	0		0					1	584	47	12.4255	14	12	0	0		1	40	13	572	526	13.15
345	0.345425	D	Social Sciences	SHS	H	1	0		0					1	296	34	8.70588	9	9	0	0		1	16	5	78	68	4.25
346	0.345568		Humanities	SHS	F	0	0		0					0						1	1	7	1	2	2	67	66	33
347	0.347796	D	Engineering and technology	STM	H	0	0		0					0						0	0		1	46	22	2060	1974	42.913
348	0.348698	A	Social Sciences	SHS	H	0	0		0					1	279	27	10.3333	11	10	0	0		1	8	3	28	24	3
349	0.348905	A	Natural sciences	STM	H	1	0		1	85	1366	16.0706	20	0						0	0		1	134	25	1991	1566	11.6866
350	0.349257	A	Humanities	SHS	H	0	0		0					1	30	46	0.652174	3	3	1	1	20	0	0
351	0.349552	A	Humanities	SHS	F	0	0		0					0						0	0		1	1	0	0	0	0
352	0.350944	D	Natural sciences	STM	H	0	0		0					1	1197	42	28.5	20	19	0	0		1	31	19	906	866	27.9355
353	0.352049	D	Social Sciences	SHS	F	0	0		0					0						0	0		0	0
354	0.352307	D	Natural sciences	STM	H	1	0		0					1	686	54	12.7037	13	12	0	0		1	37	15	814	742	20.0541
355	0.353119	A	Engineering and technology	STM	H	1	1	0	0					1	1335	172	7.76163	20	17	1	0	1	1	91	16	732	594	6.52747
356	0.356295	D	Medical and Health sciences	STM	F	1	0		1	65	737	11.3385	14	1	1266	60	21.1	20	18	1	1	26	1	41	17	1014	921	22.4634
357	0.356642	D	Natural sciences	STM	F	0	0		0					0						0	0		0	0
358	0.356747		Humanities	SHS	F	0	0		0					0						0	0		0	0
359	0.357061	D	Medical and Health sciences	STM	F	1	0		1	22	490	22.2727	10	1	669	54	12.3889	12	11	1	0		1	30	10	559	550	18.3333
360	0.357544	D	Natural sciences	STM	H	0	0		0					0						0	0		1	29	12	545	485	16.7241
361	0.358683	D	Engineering and technology	STM	H	1	1	0	0					1	174	41	4.2439	7	7	1	0		1	36	7	190	154	4.27778
362	0.361095	A	Engineering and technology	STM	H	0	0		1	73	795	10.8904	15	1	2061	230	8.96087	22	19	1	1	30	1	135	17	1444	1216	9.00741
363	0.363072	D	Engineering and technology	STM	F	0	0		0					1	399	67	5.95522	13	13	1	0		1	38	13	375	350	9.21053
364	0.365966	D	Medical and Health sciences	STM	H	1	0		0					1	1189	51	23.3137	23	22	1	0	39	1	43	22	1097	1024	23.814
365	0.366356	D	Social sciences	SHS	H	0	0		0					1	25	13	1.92308	3	3	0	0		1	4	3	18	18	4.5
366	0.369687	A	Medical and Health sciences	STM	H	1	0		0					1	5163	210	24.5857	35	34	1	0	105	1	170	37	5537	5481	32.2412
367	0.371335	D	Medical and Health sciences	STM	F	1	1	1	0					1	596	46	12.9565	15	13	1	0	21	1	23	11	414	345	15
368	0.373222	D	Engineering and technology	STM	H	0	0		0					0						0	0		1	57	17	687	550	9.64912
369	0.3752	D	Humanities	SHS	F	0	0		0					0						1	0		1	6	6	1	1	0.166667
370	0.375315	D	Humanities	SHS	F	0	0		0					0						0	0		0	0
371	0.375654	D	Medical and Health sciences	STM	H	1	0		1	32	916	28.625	16	0						0	0		1	29	16	987	934	32.2069
372	0.376487	A	Medical and Health sciences	STM	F	0	0		1	1	33	33	0	0						0	0		1	35	21	1667	1614	46.1143
373	0.377205	A	Medical and Health sciences	STM	H	0	0		0					0						1	1	0	1	225	44	7545	7256	32.2489
374	0.377297	D	Humanities	SHS	H	0	0		0					0						0	0		1	1	1	1	1	1
375	0.378146	A	Medical and Health sciences	STM	H	1	0		1	151	8741	57.8874	49	1	10634	285	37.3123	57	55	1	0	1	1	162	52	9968	9246	57.0741
376	0.381588	A	Natural sciences	STM	H	1	0		0					0						0	0		1	23	7	145	40	1.73913
377	0.38199	D	Natural sciences	STM	F	0	0		0					0						0	0		1	10	7	160	148	14.8
378	0.384665	D	Medical and Health sciences	STM	H	1	0		1	56	978	17.4643	14	0						0	0		1	49	15	1382	1372	28
379	0.384883	D	Medical and Health sciences	STM	H	0	0		0					1	179	56	3.19643	7	7	1	0	32	1	33	7	162	142	4.30303
380	0.385187	D	Natural sciences	STM	H	0	0		0					1	109	155	0.703226	5	5	1	0	7	1	11	3	27	24	2.18182
381	0.385833	D	Humanities	SHS	F	1	1	0	0					0						0	0		0	0
382	0.385839	A	Engineering and technology	STM	H	0	0		0					1	229	77	2.97403	9	9	1	1	0	1	55	8	174	139	2.52727
383	0.386421	D	Natural sciences	STM	H	1	1	0	0					1	2669	241	11.0747	31	27	1	1	11	1	122	33	3002	2418	19.8197
384	0.387526		Medical and Health sciences	STM	F	1	1	0	0					1	939	42	22.3571	18	17	1	0		1	23	13	630	616	26.7826
385	0.388181	A	Medical and Health sciences	STM	H	1	1	0	0					1	1504	98	15.3469	24	23	1	1	0	1	69	24	1430	1347	19.5217
386	0.38833	A	Natural sciences	STM	H	1	1	0	0					1	2049	208	9.85096	22	20	0	0		1	44	21	1251	1144	26
387	0.388501	D	Engineering and technology	STM	H	1	0		1	0			0	0						0	0		1	99	20	1067	592	5.9798
388	0.388735	D	Medical and Health sciences	STM	F	1	0		0					0						0	0		1	1	1	2	2	2
389	0.390278	D	Humanities	SHS	H	0	0		0					0						0	0		0	0
390	0.390725	D	Social Sciences	SHS	H	0	0		0					1	37	21	1.7619	3	3	1	1	3	1	7	2	11	10	1.42857
391	0.393379	D	Medical and Health sciences	STM	H	1	1	57	1	166	2986	17.988	31	1	3429	72	47.625	34	33	1	0		1	60	33	3264	3128	52.1333
392	0.39411	D	Social Sciences	SHS	F	0	0		0					1	40	15	2.66667	2	2	0	0		1	6	2	19	18	3
393	0.394168	D	Humanities	SHS	H	0	0		0					0						0	0		1	1	0	0	0	0
394	0.394758	D	Social Sciences	SHS	H	0	0		0					1	16	24	0.666667	2	2	1	1	7	1	2	1	1	1	0.5
395	0.395397	D	Social Sciences	SHS	H	0	0		0					1	151	75	2.01333	5	5	0	0		1	13	2	73	73	5.61538
396	0.395448	A	Medical and Health sciences	STM	H	1	1	197	0					1	9175	228	40.2412	51	47	0	0		1	208	49	8353	7472	35.9231
397	0.39566	A	Humanities	SHS	F	0	0		0					0						1	0	8	1	2	0	0	0	0
398	0.396448	D	Engineering and technology	STM	H	1	1	0	0					1	89	16	5.5625	5	5	1	0	3	1	13	5	90	86	6.61538
399	0.399459	D	Natural sciences	STM	H	1	0		0					0						0	0		0	0
400	0.400846	A	Engineering and technology	STM	H	1	1	0	1	0			0	1	712	106	6.71698	15	14	0	0		1	78	14	505	369	4.73077
401	0.401334	D	Agricultural sciences	STM	F	1	0		0					1	311	22	14.1364	10	10	0	0		1	14	9	232	223	15.9286
402	0.405249	D	Social Sciences	SHS	H	0	0		0					0						0	0		0	0
403	0.407874	A	Medical and Health sciences	STM	F	0	0		1	42	1101	26.2143	18	1	1027	63	16.3016	19	17	0	0		1	39	20	1202	1084	27.7949
404	0.409986	A	Social Sciences	SHS	H	0	0		0					0						0	0		0	0
405	0.411237	D	Engineering and technology	STM	F	0	0		0					0						0	0		1	56	14	723	660	11.7857
406	0.411439	D	Social Sciences	SHS	H	0	0		0					0						0	0		1	1	1	3	3	3
407	0.411694	A	Natural sciences	STM	H	0	0		0					1	741	64	11.5781	18	15	0	0		1	1	1	23	23	23
408	0.411875	D	Engineering and technology	STM	H	0	0		0					1	116	41	2.82927	7	5	0	0		1	19	3	32	20	1.05263
409	0.412156		Humanities	SHS	F	0	0		0					0						1	1	0	0	0
410	0.41216		Natural sciences	STM	F	1	0		0					1	288	20	14.4	11	10	0	0		1	18	9	257	244	13.5556
411	0.413215	D	Natural sciences	STM	F	0	0		0					1	81	47	1.7234	5	4	1	0	23	1	11	5	43	34	3.09091
412	0.415064	D	Humanities	SHS	F	0	0		0					0						1	1	6	0	0
413	0.415272	A	Social Sciences	SHS	F	0	0		0					1	410	47	8.7234	12	11	0	0		1	33	12	342	294	8.90909
414	0.416379	D	Engineering and technology	STM	H	1	1	0	1	26	516	19.8462	14	1	835	66	12.6515	18	17	0	0		1	45	18	910	860	19.1111
415	0.418465	D	Social Sciences	SHS	H	0	0		0					0						0	0		0	0
416	0.420242	D	Engineering and technology	STM	F	0	0		0					0						0	0		1	44	11	476	422	9.59091
417	0.420274	A	Engineering and technology	STM	F	1	0		0					1	2228	174	12.8046	26	23	1	1	0	1	109	22	1943	1688	15.4862
418	0.423525	A	Medical and Health sciences	STM	F	0	0		1	44	31	0.704545	2	0						0	0		1	53	16	1013	962	18.1509
419	0.423776	D	Engineering and technology	STM	H	0	0		0					1	53	27	1.96296	4	4	0	0		1	37	6	191	177	4.78378
420	0.42391	D	Natural sciences	STM	H	0	0		0					0						0	0		1	4	1	2	1	0.25
421	0.425301	D	Social Sciences	SHS	F	0	0		0					0						0	0		0	0
422	0.426064	A	Humanities	SHS	H	0	0		0					0						1	1	0	0	0
423	0.42642	D	Engineering and technology	STM	H	0	0		0					0						0	0		1	8	4	31	30	3.75
424	0.430148	A	Natural Sciences	STM	H	1	0		0					0						0	0		1	112	24	3220	3075	27.4554
425	0.430711	D	Natural sciences	STM	H	1	1	18	1	13	189	14.5385	6	1	274	43	6.37209	8	8	0	0		1	17	8	219	209	12.2941
426	0.431165	D	Humanities	SHS	H	1	1	0	0					1	0	4	0	0	0	1	0	0	0	0
427	0.432419	D	Humanities	SHS	F	0	0		0					0						0	0		0	0
428	0.432439	A	Social sciences	SHS	H	0	0		0					0						0	0		1	56	12	935	930	16.6071
429	0.432985	A	Engineering and technology	STM	H	0	0		0					1	717	75	9.56	17	15	1	0	1	1	68	16	693	559	8.22059
430	0.433301	D	Natural sciences	STM	F	1	0		0					1	1031	38	27.1316	17	16	0	0		1	30	17	1094	1046	34.8667
431	0.433416	D	Social Sciences	SHS	F	1	1	0	0					1	201	15	13.4	4	4	0	0		1	3	3	90	89	29.6667
432	0.436366	D	Engineering and technology	STM	H	0	0		0					0						0	0		1	17	1	7	2	0.117647
433	0.438739	A	Medical and Health sciences	STM	F	1	0		1	112	2276	20.3214	25	1	2173	153	14.2026	24	22	1	0	33	1	55	15	635	595	10.8182
434	0.438934	D	Engineering and technology	STM	F	0	0		0					0	563	22	25.5909	9	9	1	0	1	0	0
435	0.439954	A	Engineering and technology	STM	H	1	0		0					1	187	35	5.34286	6	6	0	0		1	107	21	1822	1660	15.514
436	0.441616	A	Medical and Health sciences	STM	H	1	0		1	136	4756	34.9706	29	0						0	0		1	176	32	4236	4210	23.9205
437	0.44232	A	Natural sciences	STM	H	1	1	60	0					0						0	0		1	60	25	1802	1597	26.6167
438	0.443727	D	Agricultural sciences	STM	H	1	1	1	0					1	1770	39	45.3846	25	25	0	0		1	32	22	1268	1218	38.0625
439	0.444554	A	Medical and Health sciences	STM	H	1	1	44	1	39	466	11.9487	12	1	487	53	9.18868	13	12	1	0	27	1	38	13	485	420	11.0526
440	0.444671	A	Natural sciences	STM	F	0	0		0					1	0	0	#DIV/0!	0	0	0	0		1	207	35	4104	3754	18.1353
441	0.44588	D	Natural sciences	STM	H	1	0		0					0						0	0		1	13	4	25	16	1.23077
442	0.448616	D	Medical and Health sciences	STM	H	0	0		0					1	306	17	18	8	8	0	0		1	12	8	327	320	26.6667
443	0.448987		Engineering and technology	STM	H	1	0		0					1	88	24	3.66667	7	5	0	0		1	19	7	94	60	3.15789
444	0.448989	D	Natural Sciences	STM	H	1	0		0					0						0	0		1	16	8	290	287	17.9375
445	0.449312	D	Engineering and technology	STM	F	1	1	3	1	10	287	28.7	8	1	1148	136	8.44118	19	16	1	0	2	1	109	22	1310	905	8.30275
446	0.449825	D	Medical and Health sciences	STM	F	1	0		1	20	555	27.75	11	1	786	47	16.7234	13	11	1	0	13	1	23	11	678	606	26.3478
447	0.451135	D	Humanities	SHS	F	0	0		0					1	0	5	0	0	0	0	0		1	1	0	0	0	0
448	0.451141	D	Engineering and technology	STM	H	0	0		0					0						0	0		1	14	5	38	26	1.85714
449	0.451508	D	Social Sciences	SHS	F	0	0		0					0						0	0		1	10	5	50	45	4.5
450	0.455007	D	Humanities	SHS	F	0	0		0					0						0	0		0	0
451	0.455043	A	Medical and Health sciences	STM	H	1	1	88	1	18	126	7	5	1	2348	121	19.405	29	27	1	0	1	1	90	27	2169	2010	22.3333
452	0.455349	A	Medical and Health sciences	STM	F	0	0		1	68	3440	50.5882	27	1	4342	91	47.7143	32	31	0	0		1	62	28	3826	3721	60.0161
453	0.456277	D	Natural sciences	STM	F	1	0		1	14	252	18	8	0						0	0		1	11	8	179	169	15.3636
454	0.456595		Engineering and technology	STM	H	0	0		0					0						0	0		1	11	2	20	17	1.54545
455	0.458283	D	Natural sciences	STM	H	0	0		0					1	578	39	14.8205	12	10	1	0	27	1	32	10	485	449	14.0312
456	0.458801	D	Humanities	SHS	F	0	0		0					0						0	0		0	0
457	0.459003	D	Medical and Health sciences	STM	F	1	0		1	37	1016	27.4595	16	1	0	0	#DIV/0!	0	0	0	0		1	52	18	1262	1221	23.4808
458	0.459828	D	Natural sciences	STM	H	1	1	18	0					1	535	92	5.81522	12	10	0	0		1	68	10	326	257	3.77941
459	0.461084	D	Natural sciences	STM	F	1	0		0					0						0	0		1	108	24	1766	1672	15.4815
460	0.461577	A	Agricultural sciences	STM	H	1	1	2	1	80	2015	25.1875	28	1	2494	95	26.2526	31	28	0	0		1	84	30	2231	1934	23.0238
461	0.463668	A	Engineering and technology	STM	H	1	1	0	0					1	605	59	10.2542	15	13	0	0		1	39	14	530	440	11.2821
462	0.464969	D	Engineering and technology	STM	H	1	0		0					0						0	0		1	15	6	107	96	6.4
463	0.465298	D	Social Sciences	SHS	F	1	1	0	0					0						1	1	17	0	0
464	0.465469	A	Medical and Health sciences	STM	H	1	1	2	0					1	3182	130	24.4769	32	31	0	0		1	92	32	3039	2730	29.6739
465	0.466658	D	Humanities	SHS	H	0	0		0					1	0	2	0	0	0	1	1	5	0	0
466	0.469265	D	Engineering and technology	STM	H	1	1	60	0					0						0	0		1	65	17	1298	1216	18.7077
467	0.469376	D	Social Sciences	SHS	H	0	0		0					1	0	1	0	0	0	1	0	0	0	0
468	0.46989	D	Humanities	SHS	H	0	0		0					1	0	0	#DIV/0!	0	0	1	1	0	0	0
469	0.471153	D	Social Sciences	SHS	F	0	0		0					0						0	0		0	0
470	0.472691	D	Medical and Health sciences	STM	F	0	0		0					0						1	0	3	1	6	5	143	139	23.1667
471	0.473834	D	Engineering and technology	STM	F	0	0		0					1	406	16	25.375	9	9	1	0	0	1	7	6	92	83	11.8571
472	0.473939	A	Engineering and technology	STM	H	1	1	95	0					1	1418	180	7.87778	20	17	1	0	209	1	109	15	781	627	5.75229
473	0.475332	A	Social sciences	SHS	H	0	0		0					0						0	0		1	6	1	4	3	0.5
474	0.476441	A	Medical and Health sciences	STM	H	0	0		0					0						0	0		1	30	16	912	852	28.4
475	0.476676	D	Engineering and technology	STM	H	1	0		0					0						0	0		1	95	19	1144	1036	10.9053
476	0.476999	A	Medical and Health sciences	STM	H	1	1	131	1	128	1549	12.1016	20	1	1682	175	9.61143	22	19	1	0	58	1	116	21	1663	1393	12.0086
478	0.478753	A	Natural sciences	STM	H	1	0		0					0						0	0		1	14	5	103	92	6.57143
479	0.478806	D	Social Sciences	SHS	H	1	1	1	1	0			0	1	252	81	3.11111	8	6	1	1	67	1	22	4	62	34	1.54545
480	0.48068	D	Social Sciences	SHS	F	0	0		0					1	6	4	1.5	1	1	0	0		1	1	0	0	0	0
481	0.481607	A	Engineering and technology	STM	H	1	0		0					1	1016	128	7.9375	18	15	1	0	13	1	91	16	832	601	6.6044
482	0.48199	D	Social Sciences	SHS	F	0	0		0					0						0	0		1	1	0	0	0	0
483	0.482163	A	Engineering and technology	STM	H	1	0		0					1	1623	157	10.3376	22	20	1	0	9	1	135	22	1640	1515	11.2222
484	0.483753	A	Medical and Health sciences	STM	F	0	0		0					1	0	0	#DIV/0!	0	0	1	1	43	1	49	16	856	826	16.8571
485	0.48376	D	Natural sciences	STM	F	1	1	22	1	29	260	8.96552	10	1	341	33	10.3333	10	10	1	1	35	1	26	10	318	262	10.0769
486	0.483875	D	Engineering and technology	STM	H	0	0		0					0						0	0		1	11	5	92	87	7.90909
487	0.483886	A	Social sciences	SHS	F	0	0		0					0						0	0		1	7	2	13	13	1.85714
488	0.483951	D	Humanities	SHS	F	0	0		0					0						0	0		0	0
489	0.484483	D	Natural sciences	STM	H	0	0		0					1	56	14	4	3	3	1	1	3	1	5	3	46	46	9.2
490	0.484548	A	Natural sciences	STM	H	0	0		0					0						0	0		1	65	28	2086	1890	29.0769
491	0.484885	D	Social Sciences	SHS	H	0	0		0					1	164	7	23.4286	4	4	1	0	8	0	0
492	0.48535	A	Social Sciences	SHS	H	0	0		0					1	67	35	1.91429	4	3	0	0		1	14	4	39	38	2.71429
493	0.485558	D	Social Sciences	SHS	F	0	0		0					0						0	0		1	2	1	1	1	0.5
494	0.486369	A	Natural Sciences	STM	H	1	1	134	0					1	1820	311	5.85209	23	22	0	0		1	139	22	1744	1606	11.554
495	0.486763	A	Medical and Health sciences	STM	F	1	1	110	1	110	4328	39.3455	31	1	5696	118	48.2712	39	38	0	0		1	86	33	5040	4862	56.5349
496	0.487543	A	Humanities	SHS	H	0	0		0					0						0	0		1	4	0	0	0	0
497	0.487862	A	Social sciences	SHS	H	0	0		0					1	2273	231	9.83983	26	24	1	1	16	1	8	2	8	8	1
498	0.48798	D	Social Sciences	SHS	H	0	0		0					0						0	0		0	0
499	0.488479	D	Natural sciences	STM	F	0	0		0					0						0	0		0	0
500	0.491343	D	Engineering and technology	STM	H	0	0		0					0						0	0		0	0
501	0.492089	D	Engineering and technology	STM	H	0	0		0					1	85	18	4.72222	7	5	0	0		1	19	6	150	128	6.73684
502	0.492844	D	Natural sciences	STM	H	0	0		0					1	1672	46	36.3478	15	15	0	0		1	29	15	1835	1814	62.5517
503	0.493216		Humanities	SHS	F	0	0		0					1	5	13	0.384615	1	1	1	1	37	0	0
504	0.494988	D	Humanities	SHS	F	0	0		0					0						1	1	5	0	0
505	0.496733	A	Natural sciences	STM	H	0	0		0					0						0	0		1	8	3	36	32	4
506	0.497328	D	Medical and Health sciences	STM	H	1	1	11	1	11	88	8	5	1	85	16	5.3125	6	6	1	1	4	1	11	5	106	97	8.81818
507	0.503238	A	Engineering and technology	STM	H	0	0		0					0						0	0		1	99	24	1783	1566	15.8182
508	0.50387	D	Humanities	SHS	H	0	0		0					0						0	0		0	0
509	0.504275	D	Humanities	SHS	H	0	0		0					0						1	1	0	0	0
510	0.504695	D	Humanities	SHS	F	0	0		0					0						0	0		0	0
511	0.506009	D	Social Sciences	SHS	H	0	0		0					0						0	0		0	0
512	0.507699	A	Social Sciences	SHS	H	1	0		0					1	130	37	3.51351	6	5	1	0	9	0	0
513	0.508759	D	Medical and Health sciences	STM	H	1	0		0					0						0	0		1	15	8	192	182	12.1333
514	0.509311	D	Engineering and technology	STM	H	0	0		0					1	142	37	3.83784	7	7	0	0		1	25	7	167	158	6.32
515	0.509452	D	Social Sciences	SHS	F	0	0		0					0						0	0		1	1	0	0	0	0
516	0.510871	D	Natural sciences	STM	F	0	0		0					1	103	11	9.36364	5	5	0	0		1	1	1	2	2	2
517	0.513146	A	Medical and Health sciences	STM	F	0	0		1	242	10043	41.5	56	1	13509	476	28.3803	64	59	0	0		1	241	59	11451	10108	41.9419
518	0.513241	D	Engineering and technology	STM	H	0	0		0					0						0	0		1	30	12	397	362	12.0667
519	0.513407	D	Social Sciences	SHS	F	0	0		0					0						0	0		0	0
520	0.515857		Humanities	SHS	F	0	0		0					1	62	11	5.63636	4	3	1	0	10	1	2	1	21	21	10.5
521	0.51656	D	Medical and Health sciences	STM	F	1	0		0					1	453	42	10.7857	15	13	0	0		1	34	13	366	332	9.76471
522	0.518066	D	Natural sciences	STM	H	1	0		0					1	53	12	4.41667	4	3	0	0		1	11	3	37	29	2.63636
523	0.519864	D	Humanities	SHS	F	0	0		0					0						0	0		0	0
524	0.521219	D	Medical and Health sciences	STM	F	1	1	17	0					1	75	13	5.76923	5	5	1	0	6	1	12	5	68	57	4.75
525	0.521633	A	Social Sciences	SHS	F	0	0		0					0						0	0		1	6	1	4	3	0.5
526	0.52196	A	Social Sciences	SHS	F	0	0		0					1	27	11	2.45455	3	3	1	0	12	1	4	2	21	21	5.25
527	0.52369	D	Humanities	SHS	F	0	0		0					0						0	0		0	0
528	0.526581	A	Natural Sciences	STM	H	0	0		0					1	2752	88	31.2727	23	23	0	0		1	53	18	2202	2185	41.2264
529	0.5267	A	Natural sciences	STM	H	0	0		0					0						1	0	10	1	30	10	276	239	7.96667
530	0.526846	A	Medical and Health sciences	STM	H	1	0		1	188	4489	23.8777	36	1	8667	304	28.5099	46	44	1	0	134	1	283	51	11240	10559	37.311
531	0.526894	D	Social Sciences	SHS	H	0	0		0					0						0	0		0	0
532	0.529861	D	Engineering and technology	STM	H	0	0		0					0						0	0		1	1	0	0	0	0
533	0.530064	D	Engineering and technology	STM	F	0	0		0					1	526	69	7.62319	12	11	0	0		1	54	13	528	465	8.61111
534	0.530181	D	Natural sciences	STM	H	0	0		0					0						0	0		1	6	3	27	26	4.33333
535	0.530536	A	Agricultural sciences	STM	F	0	0		0					0						0	0		1	37	21	1103	941	25.4324
536	0.533032	A	Humanities	SHS	H	0	0		0					0						0	0		1	2	1	1	1	0.5
537	0.535322	A	Social Sciences	SHS	F	0	0		0					1	20	23	0.869565	3	3	0	0		0	0
538	0.535905	A	Natural sciences	STM	H	0	0		0					0						0	0		1	47	21	1150	1043	22.1915
539	0.537818	D	Medical and Health sciences	STM	F	1	0		1	10	76	7.6	6	0						0	0		1	25	10	183	167	6.68
540	0.540412	A	Social sciences	SHS	F	0	0		0					0						1	0	5	1	5	2	8	7	1.4
541	0.542059	A	Humanities	SHS	F	0	0		0					1	0	1	0	0	0	1	1	31	1	7	1	2	2	0.285714
542	0.543811	A	Medical and Health sciences	STM	F	1	0		0					1	3236	150	21.5733	32	32	0	0		1	112	31	3098	2994	26.7321
543	0.543874	A	Engineering and technology	STM	H	1	1	2	0					0						0	0		1	59	11	435	311	5.27119
544	0.545486	A	Humanities	SHS	H	0	0		0					0						0	0		1	6	1	1	1	0.166667
545	0.546038	D	Social Sciences	SHS	F	0	0		0					0						0	0		0	0
546	0.546291	D	Humanities	SHS	F	0	0		0					1	0	5	0	0	0	1	0	1	1	6	1	5	4	0.666667
547	0.546855	D	Agricultural sciences	STM	H	1	0		0					1	319	26	12.2692	10	10	1	0	2	1	25	10	283	263	10.52
548	0.548469	A	Social Sciences	SHS	H	0	0		0					0						0	0		1	5	3	18	18	3.6
549	0.55012	D	Engineering and technology	STM	H	1	1	48	0					1	523	43	12.1628	11	10	0	0		1	34	10	337	310	9.11765
550	0.552501		Engineering and technology	STM	H	0	0		0					0						0	0		0	0
551	0.554771	A	Engineering and technology	STM	H	0	0		0					1	3608	134	26.9254	29	27	1	0	0	1	113	29	3756	3437	30.4159
552	0.554945	A	Natural Sciences	STM	H	1	0		0					1	1408	168	8.38095	21	20	1	1	17	1	98	18	1138	1111	11.3367
553	0.555503	A	Engineering and technology	STM	H	0	0		0					1	4	6	0.666667	0	0	1	0	35	1	25	12	333	268	10.72
554	0.555852	D	Social Sciences	SHS	H	0	0		0					0						0	0		0	0
555	0.556578	D	Natural sciences	STM	H	0	0		0					1	118	27	4.37037	5	5	0	0		1	8	4	110	109	13.625
556	0.55671	D	Engineering and technology	STM	H	0	0		0					1	65	27	2.40741	4	4	0	0		1	12	4	40	24	2
557	0.557422	A	Medical and Health sciences	STM	F	1	1	36	0					0						0	0		1	38	17	1025	950	25
558	0.560154	D	Engineering and technology	STM	F	1	1	2	0					1	132	22	6	8	6	1	0	7	1	22	7	123	111	5.04545
559	0.560452	D	Social Sciences	SHS	F	0	0		0					1	91	25	3.64	4	4	0	0		1	13	4	52	46	3.53846
560	0.560471	D	Medical and Health sciences	STM	H	0	0		1	62	2075	33.4677	28	1	2851	131	21.7634	32	31	1	0	38	1	74	30	2465	2348	31.7297
561	0.560624	D	Social Sciences	SHS	H	1	0		0					0						0	0		1	1	1	1	1	1
562	0.561549	A	Natural sciences	STM	H	0	0		0					1	631	89	7.08989	13	11	1	0	1	1	47	13	524	433	9.21277
563	0.561938	A	Medical and Health sciences	STM	H	1	1	58	1	78	1438	18.4359	21	1	2003	78	25.6795	25	23	1	1	54	1	60	24	1791	1712	28.5333
564	0.562727	A	Social Sciences	SHS	H	0	0		0					0						1	0		1	15	2	13	12	0.8
565	0.562984	D	Humanities	SHS	F	0	0		0					0						0	0		0	0
566	0.563872	D	Natural sciences	STM	H	1	0		0					1	551	40	13.775	13	13	0	0		1	23	12	472	443	19.2609
567	0.564018	D	Engineering and technology	STM	H	0	0		0					1	195	47	4.14894	8	8	0	0		1	10	4	26	19	1.9
568	0.566683		Medical and Health sciences	STM	H	0	0		0					0						0	0		1	39	3	37	35	0.897436
569	0.56699	A	Natural sciences	STM	H	1	1	0	0					1	952	51	18.6667	19	19	1	0		1	41	16	669	565	13.7805
570	0.567045	A	Natural sciences	STM	H	1	0		0					0						0	0		1	11	2	14	7	0.636364
571	0.567522	A	Social Sciences	SHS	F	0	0		0					0						0	0		0	0
572	0.568618	D	Social Sciences	SHS	F	1	0		0					1	1	6	0.166667	1	1	1	1	4	0	0
573	0.569244	D	Social Sciences	SHS	H	0	0		0					0						0	0		0	0
574	0.573566	D	Engineering and technology	STM	H	0	0		0					1	102	25	4.08	5	5	0	0		0	0
575	0.573856	D	Social Sciences	SHS	H	0	0		0					0						0	0		0	0
576	0.574292	A	Social Sciences	SHS	H	0	0		0					0						0	0		0	0
577	0.575497	D	Humanities	SHS	F	0	0		0					0						0	0		0	0
578	0.576871	D	Natural sciences	STM	F	0	0		0					0						0	0		1	3	3	55	54	18
579	0.57724	D	Engineering and technology	STM	H	0	0		0					1	360	41	8.78049	11	10	0	0		1	27	11	329	301	11.1481
580	0.578018	A	Natural sciences	STM	H	0	0		0					1	943	71	13.2817	15	15	1	0	31	1	33	10	391	367	11.1212
581	0.578099	D	Engineering and technology	STM	H	0	0		0					1	126	13	9.69231	7	7	1	0		1	10	5	67	61	6.1
582	0.578293	D	Engineering and technology	STM	F	0	0		0					0						0	0		1	34	13	501	419	12.3235
583	0.578914	A	Medical and Health sciences	STM	F	0	0		0					0						0	0		1	60	21	991	961	16.0167
584	0.578917	D	Social Sciences	SHS	F	0	0		0					0						0	0		0	0
585	0.579735	D	Engineering and technology	STM	H	1	0		0					1	1313	42	31.2619	14	14	0	0		1	47	15	1436	1351	28.7447
586	0.580487	D	Humanities	SHS	F	0	0		0					0						0	0		0	0
587	0.582163	D	Humanities	SHS	F	0	0		0					0						0	0		0	0
588	0.582741	D	Social Sciences	SHS	F	0	0		0					0						0	0		0	0
589	0.584084	D	Natural sciences	STM	H	0	0		0					1	900	58	15.5172	16	16	0	0		1	55	15	882	843	15.3273
590	0.584858	A	Natural sciences	STM	H	1	0		0					0						1	1	0	1	44	7	159	44	1
591	0.586241	A	Social sciences	SHS	H	0	0		1	14	267	19.0714	10	1	579	42	13.7857	15	14	1	0		1	40	13	444	396	9.9
592	0.586736	D	Engineering and technology	STM	F	1	0		1	0			0	0						0	0		1	46	14	558	525	11.413
593	0.587757	D	Natural sciences	STM	H	0	0		0					0						0	0		1	2	2	14	13	6.5
594	0.588079	D	Social Sciences	SHS	H	0	0		0					0						0	0		0	0
595	0.588517	D	Humanities	SHS	F	0	0		0					0						1	1	0	1	3	0	0	0	0
596	0.588817	D	Social Sciences	SHS	F	1	0		0					0						0	0		0	0
597	0.588863	D	Natural sciences	STM	H	0	0		0					0						0	0		1	3	2	10	7	2.33333
598	0.589075	D	Humanities	SHS	F	0	0		0					0						0	0		0	0
599	0.589224	D	Social Sciences	SHS	H	0	0		0					1	102	59	1.72881	6	5	0	0		1	6	2	17	16	2.66667
600	0.589298	D	Natural sciences	STM	H	1	0		0					0						0	0		1	5	2	23	20	4
601	0.589688	D	Humanities	SHS	H	1	0		0					0						0	0		0	0
602	0.590372	D	Social sciences	SHS	H	0	0		0					1	15	24	0.625	2	1	1	1	38	0	0
603	0.590788	D	Humanities	SHS	F	0	0		0					1	0	0	#DIV/0!	0	0	1	0		0	0
604	0.592002	D	Engineering and technology	STM	H	0	0		0					0						0	0		1	4	3	120	114	28.5
605	0.592104	D	Humanities	SHS	H	0	0		0					1	0	5	0	0	0	0	0		0	0
606	0.595043	A	Engineering and technology	STM	H	0	0		0					0						0	0		1	211	30	3283	2353	11.1517
607	0.59598	D	Humanities	SHS	H	0	0		0					0						1	1	0	1	1	0	0	0	0
608	0.597176	D	Social Sciences	SHS	F	1	0		0					1	30	22	1.36364	2	2	1	0	1	1	11	3	19	15	1.36364
609	0.597875	D	Engineering and technology	STM	H	0	0		0					1	295	28	10.5357	10	9	1	1	9	1	20	9	219	201	10.05
610	0.59795	D	Engineering and technology	STM	H	1	0		0					1	1618	137	11.8102	13	12	0	0		1	88	12	1421	1328	15.0909
611	0.598028	D	Social Sciences	SHS	F	0	0		0					0						0	0		1	3	1	97	97	32.3333
612	0.599029	D	Engineering and technology	STM	H	1	1	45	1	39	592	15.1795	11	1	778	64	12.1562	12	11	1	0	1	1	41	12	727	679	16.561
613	0.599092	A	Natural sciences	STM	H	0	0		1	53	2341	44.1698	23	1	2691	73	36.863	24	23	0	0		0	0
614	0.59916	D	Natural sciences	STM	H	0	0		0					0						0	0		1	3	2	11	10	3.33333
615	0.599176	D	Natural sciences	STM	H	0	0		0					1	852	72	11.8333	16	16	1	0	7	1	38	14	619	530	13.9474
616	0.600049	A	Social Sciences	SHS	F	0	0		0					1	1198	87	13.7701	19	18	1	1	66	1	44	18	958	807	18.3409
617	0.600058	D	Natural sciences	STM	H	0	0		0					1	54	18	3	5	3	0	0		1	9	3	30	19	2.11111
618	0.6001	D	Social Sciences	SHS	F	0	0		0					0						1	1	16	0	0
619	0.601143	A	Medical and Health sciences	STM	F	1	0		0					1	836	114	7.33333	17	17	1	0	17	1	107	22	1485	1453	13.5794
620	0.601182	A	Medical and Health sciences	STM	H	1	1	72	1	49	900	18.3673	18	1	1376	103	13.3592	21	20	0	0		1	91	20	1314	1168	12.8352
621	0.602446	D	Natural sciences	STM	H	0	0		0					1	2782	165	16.8606	29	27	1	0		1	91	29	2878	2619	28.7802
622	0.603752		Humanities	SHS	H	0	0		0					0						0	0		0	0
623	0.605293	A	Natural sciences	STM	H	1	1	0	0					1	1713	58	29.5345	26	25	1	1	49	1	48	24	1496	1428	29.75
624	0.606266	A	Engineering and technology	STM	H	0	0		0					1	1381	113	12.2212	18	16	1	1	100	1	66	12	818	778	11.7879
625	0.606736	D	Natural sciences	STM	F	1	0		0					0						0	0		1	7	6	209	205	29.2857
626	0.609175	A	Medical and Health sciences	STM	H	1	1	142	1	143	1818	12.7133	24	1	2525	192	13.151	28	26	0	0		1	123	25	2086	1916	15.5772
627	0.609421	D	Engineering and technology	STM	F	1	1	0	0					1	1817	122	14.8934	24	23	1	0	13	1	93	22	1646	1584	17.0323
628	0.611351	A	Humanities	SHS	H	1	1	0	0					1	306	152	2.01316	9	7	1	1	19	1	36	5	82	55	1.52778
629	0.61136	D	Natural sciences	STM	F	0	0		0					0						0	0		1	6	2	34	32	5.33333
630	0.611868	D	Engineering and technology	STM	H	1	0		0					0						1	0	5	1	56	10	373	265	4.73214
631	0.612677	D	Engineering and technology	STM	H	0	0		0					0						0	0		1	27	8	246	221	8.18519
632	0.612837	D	Humanities	SHS	F	0	0		0					1	1	12	0.0833333	1	1	1	0		1	2	1	1	1	0.5
633	0.613296	D	Engineering and technology	STM	H	1	0		0					0						0	0		1	20	12	317	285	14.25
634	0.614996	D	Natural sciences	STM	F	0	0		0					1	107	9	11.8889	4	4	0	0		1	6	3	59	55	9.16667
635	0.615091	A	Medical and Health sciences	STM	H	1	0		0					1	95	41	2.31707	4	4	0	0		1	23	5	82	82	3.56522
636	0.616579	A	Medical and Health sciences	STM	H	0	0		0					0						0	0		1	20	12	274	264	13.2
637	0.61698	A	Humanities	SHS	F	0	0		0					1	3	16	0.1875	1	1	1	1	48	1	7	1	3	3	0.428571
638	0.618831	D	Social Sciences	SHS	F	0	0		0					0						1	0		0	0
639	0.620783	D	Social Sciences	SHS	H	0	0		0					0						0	0		0	0
640	0.620971		Medical and Health sciences	STM	F	1	0		0					0						0	0		0	0
641	0.62103	D	Natural sciences	STM	F	0	0		0					0						1	0	10	1	26	7	111	73	2.80769
642	0.621238	D	Engineering and technology	STM	H	1	1	20	1	20	595	29.75	9	1	613	27	22.7037	9	9	0	0		1	20	9	640	616	30.8
643	0.623729	A	Engineering and technology	STM	H	1	0		0					1	1092	139	7.85612	17	12	0	0		1	133	17	1053	689	5.18045
644	0.623903	A	Social Sciences	SHS	H	0	0		0					1	44	34	1.29412	4	4	1	0	10	1	1	0	0	0	0
645	0.62404	D	Natural sciences	STM	F	0	0		0					1	841	42	20.0238	16	15	1	0	33	0	0
646	0.625003	A	Medical and Health sciences	STM	H	1	0		0					1	602	57	10.5614	14	13	0	0		1	45	14	599	553	12.2889
647	0.626304	D	Social Sciences	SHS	F	0	0		0					1	39	27	1.44444	3	3	0	0		0	0
648	0.628501	D	Engineering and technology	STM	H	1	0		0					0						1	0	9	1	5	1	4	0	0
649	0.628686	D	Social Sciences	SHS	H	0	0		0					0						0	0		1	1	0	0	0	0
650	0.629381	D	Medical and Health sciences	STM	F	0	0		0					0	887	93	9.53763	14	12	0	0		0	0
651	0.632708	D	Social sciences	SHS	F	1	0		0					1	376	18	20.8889	9	9	1	0		1	12	8	297	280	23.3333
652	0.634244	D	Social Sciences	SHS	F	1	0		0					0	0	1	0	0	0	1	1	4	0	0
653	0.635754	D	Medical and Health sciences	STM	F	1	0	2	1	11	216	19.6364	7	1	1539	79	19.481	20	19	1	0	21	1	36	16	1065	1017	28.25
654	0.63652	D	Engineering and technology	STM	H	0	0		0					0						0	0		1	7	4	41	39	5.57143
655	0.637524	A	Natural sciences	STM	H	1	1	2	0					1	448	43	10.4186	9	8	0	0		1	30	8	393	336	11.2
656	0.637576	A	Medical and Health sciences	STM	H	1	1	1	1	28	240	8.57143	10	1	334	46	7.26087	11	11	1	1	0	1	38	10	303	294	7.73684
657	0.638086	D	Medical and Health sciences	STM	F	1	1	4	1	7	100	14.2857	4	1	135	9	15	6	6	1	0	5	1	8	6	155	143	17.875
658	0.639529	D	Medical and Health sciences	STM	H	1	0		1	12	296	24.6667	8	1	388	17	22.8235	9	9	0	0		1	12	9	325	309	25.75
659	0.640234	D	Medical and Health sciences	STM	F	1	0		0					1	1328	49	27.102	23	21	1	0	43	1	38	22	1148	1005	26.4474
660	0.642385	D	Natural sciences	STM	H	0	0		0					0						0	0		1	14	6	164	135	9.64286
661	0.642443	D	Engineering and technology	STM	H	0	0		0					1	70	45	1.55556	5	4	1	1	11	1	7	2	7	3	0.428571
662	0.643895	D	Natural sciences	STM	H	0	0		0					1	488	24	20.3333	13	12	0	0		1	21	13	469	432	20.5714
663	0.644299	A	Natural sciences	STM	H	0	0		0					1	452	84	5.38095	10	9	1	0	22	1	61	10	316	266	4.36066
664	0.648227	D	Medical and Health sciences	STM	F	1	1	29	1	28	542	19.3571	14	1	619	55	11.2545	14	13	1	0	1	1	29	14	598	548	18.8966
665	0.649905	D	Social Sciences	SHS	H	0	0		0					1	34	22	1.54545	3	3	1	1	0	1	5	1	1	1	0.2
666	0.650069	D	Engineering and technology	STM	F	1	1	0	0					1	1042	48	21.7083	11	10	1	0	39	1	35	11	1423	1371	39.1714
667	0.65105	D	Engineering and technology	STM	H	1	0		0					1	621	47	13.2128	16	16	1	0	18	1	40	18	729	646	16.15
668	0.652475	D	Medical and Health sciences	STM	F	1	0		1	56	1118	19.9643	17	1	1516	60	25.2667	21	20	1	0	2	1	45	21	1337	1288	28.6222
669	0.653019	D	Social Sciences	SHS	F	0	0		0					1	61	27	2.25926	5	5	1	1	11	1	15	4	45	35	2.33333
670	0.653171	D	Social sciences	SHS	F	0	0		0					1	32	30	1.06667	4	3	0	0		1	10	1	6	5	0.5
671	0.653243	A	Engineering and technology	STM	H	1	0		0					1	1709	204	8.37745	21	20	0	0		0	0
672	0.653271	A	Natural sciences	STM	H	0	0		0					1	2722	271	10.0443	26	25	0	0		1	192	27	2695	2565	13.3594
673	0.65369	A	Natural sciences	STM	H	0	0		0					0						0	0		1	66	24	2032	1772	26.8485
674	0.654065	D	Engineering and technology	STM	H	0	0		0					0						0	0		1	40	7	154	110	2.75
675	0.655177	A	Humanities	SHS	H	0	0		0					0						1	1	224	1	6	0	0	0	0
676	0.658012	D	Medical and Health sciences	STM	F	1	1	23	1	34	501	14.7353	10	1	712	33	21.5758	11	11	1	1	29	1	22	10	620	580	26.3636
677	0.660924	D	Social Sciences	SHS	H	1	0		1	0			0	1	137	28	4.89286	7	5	0	0		1	16	6	92	77	4.8125
678	0.661779	A	Natural Sciences	STM	H	0	0		0					1	1073	91	11.7912	18	17	1	1	34	1	66	18	1014	911	13.803
679	0.662209	D	Humanities	SHS	F	0	0		0					1	0	5	0	0	0	1	1	9	0	0
680	0.663351	D	Engineering and technology	STM	H	1	0		0					1	525	31	16.9355	12	11	0	0		1	25	13	564	541	21.64
681	0.66435	D	Medical and Health sciences	STM	F	0	0		0					0						0	0		1	43	14	570	557	12.9535
682	0.66454	D	Engineering and technology	STM	H	1	1	33	0					1	557	53	10.5094	12	12	0	0		1	33	13	487	450	13.6364
683	0.664602	A	Medical and Health sciences	STM	H	0	0		0					0						0	0		1	39	19	944	893	22.8974
684	0.667285	D	Humanities	SHS	H	0	0		0					0						0	0		0	0
685	0.668158	D	Agricultural sciences	STM	H	1	1	0	0					1	403	19	21.2105	10	9	0	0		1	14	10	335	324	23.1429
686	0.668455	D	Social Sciences	SHS	F	1	1	0	0					1	45	7	6.42857	5	5	1	0		0	0
687	0.670704	A	Medical and Health sciences	STM	H	1	1	0	1	80	2307	28.8375	28	1	3131	135	23.1926	31	30	0	0		1	87	29	2418	2247	25.8276
688	0.671361	D	Humanities	SHS	F	0	0		0					0						0	0		0	0
689	0.673026	D	Humanities	SHS	H	0	0		0					0						0	0		0	0
690	0.673091	A	Social Sciences	SHS	H	0	0		0					0						0	0		0	0
691	0.674046	A	Engineering and technology	STM	H	1	1	5	0					0						0	0		1	680	69	19651	16865	24.8015
692	0.674431	D	Humanities	SHS	F	0	0		0					1	0	16	0	0	0	1	1	11	0	0
693	0.675272		Engineering and technology	STM	F	1	0		0					1	47	14	3.35714	4	3	0	0		1	9	4	42	25	2.77778
694	0.675658	D	Engineering and technology	STM	H	1	0		0					1	1146	157	7.29936	19	16	0	0		1	110	18	1183	1036	9.41818
695	0.67614	A	Natural sciences	STM	H	1	1	29	1	26	223	8.57692	9	1	354	41	8.63415	10	8	0	0		1	29	9	275	192	6.62069
696	0.676272	A	Natural sciences	STM	H	1	0		0					1	49	5	9.8	4	4	0	0		1	7	3	35	33	4.71429
697	0.677309	D	Social Sciences	SHS	H	0	0		0					1	21	35	0.6	3	3	1	1	27	1	4	1	5	5	1.25
698	0.677614	A	Natural sciences	STM	H	0	0		0					0						0	0		1	126	22	1607	1369	10.8651
699	0.677626	D	Social Sciences	SHS	H	0	0		0					0						1	0	1	1	8	3	27	26	3.25
700	0.678171	D	Medical and Health sciences	STM	F	1	1	60	1	60	1765	29.4167	20	1	2410	82	29.3902	23	23	1	1	35	1	47	22	2033	1959	41.6809
701	0.678459	D	Natural sciences	STM	H	1	1	1	0					1	484	75	6.45333	12	11	0	0		1	34	9	318	306	9
702	0.680782	A	Social Sciences	SHS	H	0	0		0					1	56	50	1.12	4	4	1	0	14	1	11	2	11	9	0.818182
703	0.681489	A	Social Sciences	SHS	F	1	0		0					1	181	45	4.02222	5	5	1	0	1	1	24	5	92	71	2.95833
704	0.68157	D	Natural sciences	STM	H	0	0		0					1	36	13	2.76923	3	2	0	0		1	8	4	40	28	3.5
705	0.68282	D	Engineering and technology	STM	H	1	1	34	0					1	405	54	7.5	12	12	1	0	34	1	34	13	459	415	12.2059
706	0.682929	A	Engineering and technology	STM	F	1	1	1	0					1	3391	179	18.9441	31	28	0	0		1	151	32	3674	3305	21.8874
707	0.68352	D	Humanities	SHS	H	0	0		0					0						0	0		0	0
708	0.683737		Natural Sciences	STM	F	0	0		0					1	139	27	5.14815	5	5	0	0		1	5	2	14	14	2.8
709	0.683858	D	Medical and Health sciences	STM	F	1	0		1	29	237	8.17241	8	1	396	46	8.6087	11	11	0	0		1	29	11	352	325	11.2069
710	0.683945	D	Natural sciences	STM	F	1	1	84	0					0						0	0		0	0
711	0.684457	A	Social Sciences	SHS	H	0	0		0					1	18	10	1.8	3	3	0	0		1	1	1	2	2	2
712	0.68731	D	Medical and Health sciences	STM	H	0	0		0					0						0	0		1	17	8	417	409	24.0588
713	0.687407	A	Humanities	SHS	F	0	0		0					0						1	0		0	0
714	0.688617	D	Humanities	SHS	F	0	0		0					0						1	1	0	0	0
715	0.688884	D	Medical and Health sciences	STM	F	0	0		1	10	40	4	4	1	387	55	7.03636	10	9	1	0		1	26	10	311	279	10.7308
716	0.688899	D	Humanities	SHS	F	0	0		0					0						1	0	1	1	2	2	14	14	7
717	0.689698	D	Engineering and technology	STM	H	0	0		0					0						0	0		1	21	12	483	459	21.8571
718	0.68976		Humanities	SHS	F	0	0		0					0						0	0		0	0
719	0.69194		Natural Sciences	STM	H	1	0		0					1	198	65	3.04615	8	7	0	0		1	50	7	186	139	2.78
720	0.692608	D	Engineering and technology	STM	H	1	0		0					1	1842	105	17.5429	21	20	0	0		1	75	24	2256	2104	28.0533
721	0.694101	A	Medical and Health sciences	STM	H	1	0		1	142	4568	32.169	28	0						0	0		1	118	28	3454	3357	28.4492
722	0.696044	A	Engineering and technology	STM	H	1	1	0	1	249	6900	27.7108	43	1	7983	454	17.5837	46	44	0	0		1	348	47	8244	7892	22.6782
723	0.696123	D	Medical and Health sciences	STM	H	1	0		0					1	628	35	17.9429	10	10	0	0		1	22	10	569	546	24.8182
724	0.696804	D	Social Sciences	SHS	F	0	0		0					0						1	1	0	0	0
725	0.698288	D	Humanities	SHS	H	0	0		0					0						0	0		0	0
726	0.699422	A	Engineering and technology	STM	H	1	1	0	1	87	1831	21.046	24	1	1846	131	14.0916	23	23	0	0		1	93	24	1930	1814	19.5054
727	0.70067	D	Natural sciences	STM	H	0	0		0					1	308	45	6.84444	7	6	1	1	5	1	21	6	269	261	12.4286
728	0.700885	D	Engineering and technology	STM	F	0	0		0					0						0	0		1	19	6	241	209	11
729	0.703226	A	Natural Sciences	STM	H	0	0		0					0						0	0		1	122	21	2472	2403	19.6967
730	0.703314	D	Engineering and technology	STM	H	0	0		0					1	81	18	4.5	5	4	1	0	1	1	8	4	61	56	7
731	0.70351	A	Engineering and technology	STM	H	1	0		0					0						0	0		1	95	6	152	125	1.31579
732	0.70422	D	Medical and Health sciences	STM	F	0	0		1	11	214	19.4545	8	1	302	19	15.8947	9	9	1	1	16	1	16	8	262	235	14.6875
734	0.70532	D	Social Sciences	SHS	H	0	0		0					1	77	10	7.7	4	4	1	0	1	1	6	3	37	36	6
735	0.705842	A	Natural Sciences	STM	H	1	0		0					1	2534	165	15.3576	25	25	1	0		1	119	23	1949	1903	15.9916
736	0.706339	D	Social Sciences	SHS	H	0	0		0					1	3	4	0.75	1	1	1	0		0	0
737	0.706564	D	Humanities	SHS	F	0	0		0					0						1	1	6	1	1	1	2	2	2
738	0.709183	D	Humanities	SHS	F	0	0		0					0						0	0		0	0
739	0.71073	D	Social Sciences	SHS	H	0	0		0					0						0	0		0	0
740	0.710769	D	Humanities	SHS	F	0	0		0					0						0	0		0	0
741	0.712079	D	Social sciences	SHS	F	1	1	0	0					0						1	1	49	1	3	1	2	2	0.666667
742	0.712994	A	Medical and Health sciences	STM	H	1	0		0					1	2645	145	18.2414	28	28	1	0	1	1	164	32	4599	4482	27.3293
743	0.71337	D	Engineering and technology	STM	H	1	0		0					1	47	25	1.88	4	4	1	0		1	10	2	9	5	0.5
744	0.713756	A	Humanities	SHS	H	0	0		0					1	33	32	1.03125	3	3	1	1	77	1	6	2	5	4	0.666667
745	0.714078	A	Humanities	SHS	F	0	0		0					1	108	17	6.35294	4	3	1	1	0	1	5	3	56	55	11
746	0.719772	D	Humanities	SHS	F	0	0		0					0						0	0		1	2	0	0	0	0
747	0.721193	A	Natural sciences	STM	H	1	1	0	0					1	10748	274	39.2263	53	51	1	0	1	1	213	55	11350	10669	50.0892
748	0.721642	A	Medical and Health sciences	STM	H	1	0		1	112	1345	12.0089	21	1	1708	109	15.6697	24	22	0	0		1	88	23	1582	1465	16.6477
749	0.722585	D	Humanities	SHS	F	0	0		0					0						1	0		0	0
750	0.723431	D	Social Sciences	SHS	F	1	0		0					1	25	47	0.531915	3	3	0	0		1	22	2	18	14	0.636364
751	0.724944	D	Social Sciences	SHS	H	1	1	0	0					1	101	28	3.60714	4	4	1	1	19	1	5	2	53	52	10.4
752	0.72636	A	Humanities	SHS	H	1	1	56	0					0						1	0	1	1	1	0	0	0	0
753	0.726383	A	Engineering and technology	STM	H	1	0		0					1	228	79	2.88608	8	7	1	0	1	1	39	7	161	131	3.35897
754	0.72661	D	Social Sciences	SHS	F	0	0		0					1	18	20	0.9	3	1	0	0		1	4	2	4	2	0.5
755	0.727364	D	Engineering and technology	STM	F	1	0		0					1	156	80	1.95	6	5	1	1	68	1	20	4	47	31	1.55
756	0.728702	D	Medical and Health sciences	STM	H	0	0		0					1	409	24	17.0417	11	11	0	0		1	24	11	413	407	16.9583
757	0.72939	D	Engineering and technology	STM	F	0	0		0					1	234	18	13	5	5	0	0		1	6	3	22	20	3.33333
758	0.731634	D	Natural sciences	STM	H	0	0		0					1	280	37	7.56757	9	9	0	0		1	25	9	237	213	8.52
759	0.731895	D	Engineering and technology	STM	H	0	0		0					0						0	0		1	13	4	44	39	3
760	0.732183	D	Social Sciences	SHS	F	1	1	0	1	20	386	19.3	10	1	644	50	12.88	13	12	1	0	1	1	23	11	448	426	18.5217
761	0.733233	D	Engineering and technology	STM	F	0	0		0					0						1	0	2	0	0
762	0.734624	D	Humanities	SHS	F	1	0		0					0						0	0		0	0
763	0.735352	A	Engineering and technology	STM	H	1	1	4	0					1	2287	332	6.88855	24	21	0	0		1	291	22	1754	1344	4.61856
764	0.735361		Engineering and technology	STM	H	1	0		0					0						0	0		1	242	37	4162	3323	13.7314
765	0.735422	A	Humanities	SHS	F	0	0		0					0						1	1	1	1	5	1	1	1	0.2
766	0.737842	D	Engineering and technology	STM	H	1	1	19	1	19	144	7.57895	8	1	193	30	6.43333	8	7	0	0		1	19	8	165	116	6.10526
767	0.737923	D	Social Sciences	SHS	H	0	0		0					1	2	6	0.333333	1	1	0	0		0	0
768	0.738203	D	Social Sciences	SHS	H	0	0		0					0						0	0		0	0
769	0.738336	D	Social Sciences	SHS	F	0	0		0					0						0	0		0	0
770	0.741126	D	Engineering and technology	STM	H	0	0		0					0						0	0		1	24	14	1007	974	40.5833
771	0.741462	A	Humanities	SHS	H	0	0		0					0						1	1	31	0	0
772	0.741797	D	Social sciences	SHS	F	0	0		0					0						1	1	8	0	0
773	0.741896	A	Humanities	SHS	F	0	0		0					0						0	0		1	5	2	16	11	2.2
774	0.745848	A	Medical and Health sciences	STM	H	1	0		0					0						0	0		1	19	4	73	73	3.84211
775	0.747807	D	Humanities	SHS	F	0	0		0					0						1	1	5	1	4	1	6	6	1.5
776	0.750185	A	Social Sciences	SHS	H	1	0		0					1	131	53	2.4717	6	5	1	0	2	1	27	5	74	46	1.7037
777	0.751213	D	Humanities	SHS	F	0	0		0					1	0	1	0	0	0	0	0		1	1	0	0	0	0
778	0.752794	D	Engineering and technology	STM	H	0	0		0					0						1	0	30	1	32	8	195	142	4.4375
779	0.753115	D	Social Sciences	SHS	F	0	0		0					1	0	2	0	0	0	0	0		0	0
780	0.753315	A	Natural sciences	STM	H	0	0		0					0						0	0		1	46	18	789	708	15.3913
781	0.753609	D	Social Sciences	SHS	H	0	0		0					1	51	4	12.75	2	2	1	0	1	1	2	1	39	38	19
782	0.754191		Humanities	SHS	H	1	0		0					1	172	49	3.5102	7	5	1	1	54	0	0
783	0.754275	D	Humanities	SHS	F	1	0		0					0						0	0		0	0
784	0.75502	D	Engineering and technology	STM	H	1	1	44	0					0						0	0		1	46	11	492	431	9.36957
785	0.755511	D	Medical and Health sciences	STM	H	0	0		1	14	154	11	7	0						0	0		1	12	7	183	177	14.75
786	0.757023	D	Engineering and technology	STM	F	1	0		0					0						0	0		1	31	10	296	276	8.90323
787	0.757027	D	Humanities	SHS	F	1	0		0					1	1	27	0.037037	1	1	0	0		1	5	1	2	2	0.4
788	0.757522	D	Humanities	SHS	F	0	0		0					1	8	20	0.4	1	1	1	0	1	1	1	1	2	2	2
789	0.757975	D	Medical and Health sciences	STM	H	1	0		0					1	191	14	13.6429	7	7	1	0	1	1	14	7	177	171	12.2143
790	0.758652	D	Natural sciences	STM	H	0	0		0					0						0	0		1	75	15	824	749	9.98667
791	0.759199	D	Medical and Health sciences	STM	H	1	0		0					0						0	0		1	1	1	1	1	1
792	0.760008	D	Engineering and technology	STM	H	0	0		0					0						0	0		1	47	15	671	602	12.8085
793	0.762389	A	Engineering and technology	STM	H	1	1	191	1	259	5905	22.7992	36	1	6755	331	20.4079	39	37	1	1	256	1	204	38	6342	5778	28.3235
794	0.762427	D	Natural sciences	STM	H	1	0		0					0						0	0		1	96	23	1814	1631	16.9896
795	0.762658	D	Medical and Health sciences	STM	F	1	0		1	65	747	11.4923	14	1	1272	61	20.8525	20	18	1	1	26	1	41	17	1008	915	22.3171
796	0.762909	D	Humanities	SHS	H	0	0		0					0						0	0		0	0
797	0.763082	D	Natural sciences	STM	F	1	0		0					0						0	0		1	23	10	385	381	16.5652
798	0.763725	A	Natural sciences	STM	H	1	1	12	1	0			0	1	4778	181	26.3978	35	34	1	0	3	1	194	48	7804	7284	37.5464
799	0.763926	A	Humanities	SHS	H	0	0		0					0						0	0		1	11	1	2	2	0.181818
800	0.765098	D	Humanities	SHS	H	0	0		0					0						0	0		1	3	1	1	1	0.333333
801	0.766901	D	Natural sciences	STM	F	1	0		1	0			0	1	325	26	12.5	11	10	1	0	16	1	23	11	308	256	11.1304
802	0.768295	A	Medical and Health sciences	STM	F	1	0		1	42	573	13.6429	15	1	591	53	11.1509	15	14	1	0	1	1	36	14	471	448	12.4444
803	0.768639	A	Natural sciences	STM	H	1	0		1	0			0	1	1096	66	16.6061	18	16	1	0		1	46	15	840	724	15.7391
804	0.77131	D	Social sciences	SHS	F	0	0		0					0						0	0		0	0
805	0.772	D	Social Sciences	SHS	H	0	0		0					0						0	0		0	0
806	0.773892	D	Engineering and technology	STM	H	1	1	43	0					1	413	84	4.91667	11	10	1	0	15	1	34	9	308	259	7.61765
807	0.774151	D	Social sciences	SHS	F	0	0		0					1	149	25	5.96	6	6	0	0		1	15	6	125	120	8
808	0.775313	D	Humanities	SHS	H	0	0		0					0						0	0		0	0
809	0.775984	D	Social sciences	SHS	H	0	0		0					1	4	5	0.8	1	1	1	0		1	1	0	0	0	0
810	0.776075	D	Social Sciences	SHS	H	0	0		0					0						0	0		0	0
811	0.776436		Natural Sciences	STM	H	1	0		0					1	160	42	3.80952	6	6	1	1	16	1	29	6	136	133	4.58621
812	0.777855	D	Medical and Health sciences	STM	F	0	0		1	15	321	21.4	9	0						0	0		1	10	10	348	339	33.9
813	0.779946	A	Engineering and technology	STM	H	1	0		0					1	3618	226	16.0088	31	30	1	0	11	1	167	31	3626		0
814	0.780564	D	Engineering and technology	STM	H	1	1	4	0					1	1537	250	6.148	21	20	0	0		1	101	18	1293	1206	11.9406
815	0.781693	D	Engineering and technology	STM	H	0	0		0					1	209	33	6.33333	8	7	0	0		1	9	3	37	32	3.55556
816	0.783859	D	Engineering and technology	STM	H	1	1	0	0					0						0	0		1	42	17	1311	1139	27.119
817	0.784968	A	Engineering and technology	STM	H	1	1	92	1	92	1284	13.9565	21	1	1405	136	10.3309	21	19	1	1	24	1	113	22	1492	1187	10.5044
818	0.786772	D	Social Sciences	SHS	F	1	0		0					1	108	53	2.03774	5	5	1	0		1	13	3	34	34	2.61538
819	0.786909	D	Medical and Health sciences	STM	F	1	0		1	0			0	1	623	22	28.3182	12	12	1	0	1	1	15	12	588	581	38.7333
820	0.78806	D	Social Sciences	SHS	F	0	0		0					0						0	0		0	0
821	0.790002	D	Social Sciences	SHS	F	0	0		0					0						1	0		0	0
822	0.790831	A	Social Sciences	SHS	H	1	0		0					0						1	0	14	1	9	1	6	3	0.333333
823	0.790958	D	Social Sciences	SHS	H	0	0		0					0						0	0		0	0
824	0.791009	A	Humanities	SHS	F	0	0		0					0						1	1	0	0	0
825	0.791377	D	Engineering and technology	STM	H	1	0		0					1	308	31	9.93548	9	9	0	0		1	20	7	205	191	9.55
826	0.79156	D	Engineering and technology	STM	F	0	0		0					1	89	27	3.2963	5	5	1	1	6	1	18	5	65	63	3.5
827	0.791807	D	Natural sciences	STM	H	0	0		0					1	536	44	12.1818	13	13	0	0		1	31	14	483	436	14.0645
828	0.792433	D	Natural sciences	STM	F	0	0		0					1	358	14	25.5714	11	10	0	0		1	13	10	323	312	24
829	0.793586	D	Natural sciences	STM	H	1	1	8	1	9	73	8.11111	4	1	168	21	8	8	6	1	0	4	1	12	5	88	72	6
830	0.793734	D	Medical and Health sciences	STM	F	1	0		0					1	575	56	10.2679	13	11	0	0		1	30	12	497	441	14.7
831	0.79383	A	Medical and Health sciences	STM	H	1	0		1	43	629	14.6279	16	1	665	67	9.92537	16	15	0	0		1	53	18	751	696	13.1321
832	0.794116	D	Social Sciences	SHS	F	0	0		0					0						0	0		1	1	0	0	0	0
833	0.794731	D	Social Sciences	SHS	F	0	0		0					1	2	8	0.25	1	1	0	0		1	1	0	0	0	0
834	0.794835	D	Medical and Health sciences	STM	H	0	0		0					1	617	17	36.2941	13	13	0	0		1	18	13	564	550	30.5556
835	0.795139	A	Natural sciences	STM	H	0	0		0					0						0	0		1	140	31	3450	3257	23.2643
836	0.797718	A	Medical and Health sciences	STM	F	1	0		0					1	2165	91	23.7912	26	25	0	0		1	68	22	1859	1800	26.4706
837	0.798562	A	Social Sciences	SHS	H	0	0		0					0						0	0		1	8	1	2	2	0.25
838	0.799579	D	Social sciences	SHS	H	0	0		0					0						0	0		1	1	0	0	0	0
839	0.800738	D	Social sciences	SHS	H	0	0		0					0						1	0	1	1	1	0	0	0	0
840	0.801877	A	Medical and Health sciences	STM	F	1	1	6	1	26	386	14.8462	14	1	220	27	8.14815	10	8	0	0		1	25	12	318	229	9.16
841	0.803243	D	Natural sciences	STM	H	0	0		0					1	170	21	8.09524	6	5	0	0		1	19	5	80	55	2.89474
842	0.805644	A	Engineering and technology	STM	H	0	0		0					1	4004	174	23.0115	35	33	1	0	104	1	179	36	4171	3746	20.9274
844	0.807098	A	Engineering and technology	STM	H	1	1	0	1	175	2514	14.3657	28	1	2925	234	12.5	31	27	0	0		1	206	35	2914	2160	10.4854
845	0.808177	D	Engineering and technology	STM	H	1	0		0					1	1527	117	13.0513	22	22	1	0	115	1	397	34	4472	3137	7.90176
846	0.809458	D	Humanities	SHS	H	0	0		0					0						0	0		1	1	0	0	0	0
847	0.811314	D	Natural sciences	STM	H	0	0		0					1	221	36	6.13889	10	9	1	0		1	19	5	75	53	2.78947
848	0.812393	A	Natural sciences	STM	H	0	0		0					0						0	0		1	6	2	33	28	4.66667
849	0.812525	A	Natural sciences	STM	H	0	0		0					0						1	1	0	1	96	28	2375	2189	22.8021
850	0.812571	A	Natural sciences	STM	H	0	0		0					1	326	154	2.11688	10	8	1	0		1	58	7	204	194	3.34483
851	0.813093	D	Social sciences	SHS	F	0	0		0					1	42	7	6	3	3	0	0		1	3	2	33	32	10.6667
852	0.81314	A	Medical and Health sciences	STM	H	1	0		0					0						1	1	43	1	36	13	525	455	12.6389
853	0.819044	D	Engineering and technology	STM	H	1	1	68	1	61	778	12.7541	17	1	828	98	8.44898	16	14	0	0		1	83	18	865	606	7.3012
854	0.820599	D	Social Sciences	SHS	F	0	0		0					0						0	0		0	0
855	0.822679	D	Social Sciences	SHS	H	0	0		0					0						0	0		0	0
856	0.823228	D	Humanities	SHS	F	0	0		0					0						1	0		0	0
857	0.824578	D	Natural sciences	STM	F	0	0		0					0						0	0		1	8	4	63	56	7
858	0.825235	D	Engineering and technology	STM	H	0	0		0					1	69	32	2.15625	5	2	0	0		1	27	7	149	123	4.55556
859	0.82564		Medical and Health sciences	STM	F	1	1	1	0					1	659	20	32.95	9	9	0	0		1	15	9	574	551	36.7333
860	0.825768	D	Medical and Health sciences	STM	F	0	0		0					0						1	1	28	1	28	16	708	645	23.0357
861	0.827226	D	Social Sciences	SHS	H	0	0		0					1	20	4	5	2	2	0	0		0	0
862	0.827348	D	Humanities	SHS	H	0	0		0					1	15	37	0.405405	2	2	1	0	1	1	7	2	6	5	0.714286
863	0.827374	D	Medical and Health sciences	STM	F	1	0		0					1	588	85	6.91765	13	11	0	0		1	40	13	534	458	11.45
864	0.827936	A	Engineering and technology	STM	H	0	0		0					1	2271	119	19.084	25	25	0	0		1	56	25	2447	2340	41.7857
865	0.829238	D	Natural sciences	STM	H	1	1	51	0					1	1453	164	8.85976	22	22	0	0		1	103	24	1598	1475	14.3204
866	0.829541	D	Humanities	SHS	F	0	0		0					0						0	0		0	0
867	0.83107	A	Humanities	SHS	F	0	0		0					0						1	1	1	1	2	0	0	0	0
868	0.832269	D	Engineering and technology	STM	H	0	0		0					1	466	47	9.91489	15	13	0	0		1	39	16	527	452	11.5897
869	0.8324	A	Medical and Health sciences	STM	H	1	1	119	1	120	523	4.35833	12	1	1090	206	5.29126	16	14	1	0	9	1	150	15	920	796	5.30667
870	0.832515	A	Medical and Health sciences	STM	F	0	0		1	34	340	10	12	0						0	0		1	18	10	211	211	11.7222
871	0.835424	D	Engineering and technology	STM	H	0	0		0					1	121	8	15.125	4	4	0	0		1	2	2	45	45	22.5
872	0.840158	D	Humanities	SHS	F	0	0		0					0						1	1	10	0	0
873	0.840747	D	Humanities	SHS	H	1	1	0	0					1	11	39	0.282051	1	1	1	1	43	1	8	1	5	4	0.5
874	0.841435	D	Engineering and technology	STM	F	0	0		0					0						0	0		1	27	13	651	624	23.1111
875	0.841923	A	Humanities	SHS	H	0	0		0					1	0	18	0	0	0	1	1	18	1	2	0	0	0	0
876	0.842778	D	Social sciences	SHS	F	0	0		0					0						1	0	2	1	3	2	76	76	25.3333
877	0.843336	D	Medical and Health sciences	STM	F	0	0		0					0						0	0		1	56	20	1576	1558	27.8214
878	0.843954	A	Social Sciences	SHS	F	0	0		0					0						1	0	13	0	0
879	0.847833	D	Engineering and technology	STM	F	0	0		0					1	112	15	7.46667	5	5	1	1	1	1	8	4	106	103	12.875
880	0.848201	A	Social Sciences	SHS	H	0	0		0					1	0	0	#DIV/0!	0	0	0	0		1	1	0	0	0	0
881	0.849575	D	Natural sciences	STM	F	1	1	0	0					1	529	23	23	9	9	0	0		1	13	7	139	127	9.76923
882	0.850249	D	Medical and Health sciences	STM	F	0	0		0					1	383	23	16.6522	10	10	0	0		1	18	10	385	371	20.6111
883	0.85162	A	Humanities	SHS	H	0	0		0					0						0	0		0	0
884	0.852175	D	Natural sciences	STM	H	0	0		0					1	93	45	2.06667	5	5	1	0		1	22	4	74	59	2.68182
885	0.854358	D	Engineering and technology	STM	H	0	0		0					0						0	0		1	16	2	27	22	1.375
886	0.857839	D	Humanities	SHS	F	0	0		0					0						0	0		1	2	0	0	0	0
887	0.858328	D	Engineering and technology	STM	H	0	0		0					1	695	132	5.26515	13	12	0	0		1	99	12	664	562	5.67677
888	0.858549	D	Engineering and technology	STM	H	1	0		0					1	918	86	10.6744	18	16	0	0		1	72	17	930	862	11.9722
889	0.859586	D	Engineering and technology	STM	H	0	0		0					1	1094	116	9.43103	19	18	1	0	64	1	12	21	1275	1134	94.5
890	0.859618	A	Medical and Health sciences	STM	H	0	0		1	0			0	1	1253	53	23.6415	21	20	0	0		1	45	17	968	860	19.1111
891	0.859671	D	Natural sciences	STM	H	1	1	40	0					0						0	0		1	47	17	790	688	14.6383
892	0.859705	A	Humanities	SHS	F	0	0		0					0						1	1	2	1	2	0	0	0	0
893	0.861432	D	Natural sciences	STM	H	1	1	15	0					1	466	20	23.3	12	12	0	0		1	16	12	415	383	23.9375
894	0.862116	D	Natural sciences	STM	F	1	1	67	1	50	1078	21.56	22	1	2002	100	20.02	29	25	1	1	66	1	72	25	1608	1327	18.4306
895	0.862187	A	Medical and Health sciences	STM	F	1	1	27	1	27	425	15.7407	13	1	440	30	14.6667	13	12	1	0	1	1	16	8	221	205	12.8125
896	0.86246	D	Engineering and technology	STM	H	1	1	26	0					1	895	46	19.4565	12	12	1	0	1	1	35	11	703	651	18.6
897	0.865467	D	Social Sciences	SHS	F	0	0		0					0						1	1	0	1	1	1	2	2	2
898	0.86572	D	Humanities	SHS	F	0	0		0					1	0	0	#DIV/0!	0	0	1	1	0	0	0
899	0.866993	D	Social Sciences	SHS	F	0	0		0					1	1	14	0.0714286	0	0	1	1	14	0	0
900	0.86971	D	Humanities	SHS	F	0	0		0					0						1	1	1	0	0
901	0.869981	D	Engineering and technology	STM	H	0	0		0					0						0	0		1	26	15	715	644	24.7692
902	0.871134	D	Social Sciences	SHS	F	0	0		0					0						0	0		1	1	1	1	1	1
903	0.872785	A	Social Sciences	SHS	F	0	0		0					0						0	0		0	0
904	0.872867	D	Medical and Health sciences	STM	F	1	0		1	49	901	18.3878	16	1	985	52	18.9423	17	15	1	0	31	1	42	17	919	843	20.0714
905	0.873032	D	Natural sciences	STM	H	1	0		0					0						0	0		1	13	8	232	194	14.9231
906	0.873941	A	Natural sciences	STM	H	1	1	258	0					0						0	0		1	263	47	7160	6586	25.0418
907	0.874278	D	Humanities	SHS	H	0	0		0					0						1	1	0	1	2	1	1	1	0.5
908	0.875041	A	Natural sciences	STM	H	0	0		0					1	90	17	5.29412	5	5	0	0		0	0
909	0.875058	D	Engineering and technology	STM	H	1	0		1	30	54	1.8	5	1	177	93	1.90323	7	5	1	0	1	1	47	6	134	90	1.91489
910	0.875309	D	Humanities	SHS	F	0	0		0					0						0	0		1	8	2	9		0
911	0.87669	A	Social Sciences	SHS	F	0	0		0					0						0	0		1	8	1	9	5	0.625
912	0.8768	A	Engineering and technology	STM	H	1	0		0					1	1004	123	8.1626	17	15	1	1	31	1	81	16	950	770	9.50617
913	0.877068	D	Social sciences	SHS	H	1	0		0					0						0	0		1	2	0	0	0	0
914	0.878692	A	Social Sciences	SHS	H	0	0		0					0						1	1	0	1	7	2	6	5	0.714286
915	0.87921	D	Engineering and technology	STM	H	0	0		0					1	303	38	7.97368	9	9	1	1	1	1	21	9	210	175	8.33333
917	0.882964	A	Medical and Health sciences	STM	H	1	0		1	99	960	9.69697	16	0						0	0		1	134	20	1523	1416	10.5672
918	0.883143	A	Medical and Health sciences	STM	H	1	0		1	102	6336	62.1176	43	0						0	0		1	151	47	8081	7615	50.4305
919	0.883633	D	Social Sciences	SHS	H	1	0		0					1	7	5	1.4	2	2	0	0		1	1	0	0	0	0
920	0.883705	D	Engineering and technology	STM	H	1	1	1	0					1	456	62	7.35484	13	12	1	0	12	1	37	14	432	399	10.7838
921	0.883977	D	Engineering and technology	STM	H	1	0		0					0						0	0		1	10	2	48	45	4.5
922	0.884309	D	Natural sciences	STM	F	1	1	10	1	0			0	1	234	10	23.4	8	8	0	0		1	9	7	198	188	20.8889
923	0.886627		Humanities	SHS	F	0	0		0					0						0	0		0	0
924	0.887118	D	Natural sciences	STM	F	0	0		0					1	738	39	18.9231	18	18	1	0	1	1	38	18	813	792	20.8421
925	0.888109	D	Social Sciences	SHS	F	0	0		0					0						1	0	1	0	0
926	0.88848	D	Social Sciences	SHS	F	0	0		0					0						1	1	0	1	1	0	0	0	0
927	0.888725	D	Social Sciences	SHS	F	0	0		0					0						0	0		1	1	0	0	0	0
928	0.890851	D	Engineering and technology	STM	H	1	1	0	1	0			0	1	455	77	5.90909	13	13	1	0	3	1	57	16	592	566	9.92982
929	0.89276	D	Social Sciences	SHS	F	0	0		0					0						0	0		0	0
930	0.893045		Humanities	SHS	F	0	0		0					1	0	1	0	0	0	0	0		0	0
931	0.893292	D	Engineering and technology	STM	H	0	0		0					0						0	0		1	73	12	412	296	4.05479
932	0.893391	D	Humanities	SHS	F	1	1	0	0					0						1	1	16	1	5	1	7	7	1.4
933	0.894166	A	Engineering and technology	STM	H	1	0		1	286	111	0.388112	5	1	2918	292	9.99315	27	24	1	0		1	170	22	1795	1590	9.35294
934	0.894325	A	Humanities	SHS	H	0	0		0					0						0	0		1	8	1	1	1	0.125
935	0.894835	D	Humanities	SHS	H	0	0		0					0						1	1	25	0	0
936	0.894971	D	Engineering and technology	STM	H	0	0		0					1	364	42	8.66667	13	11	0	0		1	39	11	343	293	7.51282
937	0.89664	D	Social Sciences	SHS	H	0	0		0					0						0	0		1	22	10	311	274	12.4545
938	0.896649	A	Social sciences	SHS	F	0	0		0					0						0	0		1	22	10	315	299	13.5909
939	0.899244	A	Engineering and technology	STM	H	0	0		0					1	656	100	6.56	11	9	1	0	60	1	66	10	367	303	4.59091
940	0.899294	D	Engineering and technology	STM	F	0	0		0					1	446	63	7.07937	11	10	1	0	1	1	32	9	314	295	9.21875
941	0.899397	A	Natural sciences	STM	H	1	1	0	0					1	4573	384	11.9089	39	33	0	0		1	192	42	5015	3920	20.4167
942	0.899518	D	Social Sciences	SHS	F	0	0		0					0						0	0		0	0
943	0.90022	D	Social Sciences	SHS	H	0	0		0					0						0	0		0	0
944	0.900297	A	Engineering and technology	STM	H	0	0		0					1	11	15	0.733333	1	1	0	0		1	15	2	28	18	1.2
945	0.901069	D	Engineering and technology	STM	H	1	1	51	0					1	409	63	6.49206	12	12	0	0		1	51	12	428	374	7.33333
946	0.902738	D	Agricultural sciences	STM	H	1	0	0	1	21	388	18.4762	10	1	712	45	15.8222	15	14	0	0		1	27	13	575	538	19.9259
947	0.9041	D	Social Sciences	SHS	H	0	0		0					1	36	10	3.6	4	4	1	0	1	1	6	2	11	10	1.66667
948	0.904716		Humanities	SHS	F	0	0		0					0						1	0		0	0
949	0.906297	A	Social Sciences	SHS	H	1	0		1	0			0	1	385	95	4.05263	10	9	1	0	1	1	6	2	60	59	9.83333
950	0.906785	D	Medical and Health sciences	STM	F	1	0		1	44	1440	32.7273	22	0						1	0	1	1	49	21	1520	1375	28.0612
951	0.907713	D	Social Sciences	SHS	F	0	0		0					0						0	0		0	0
952	0.9078	A	Medical and Health sciences	STM	F	0	0		0					0						0	0		1	3	1	1	1	0.333333
953	0.908352	A	Natural sciences	STM	H	0	0		0					0						0	0		1	95	31	2560	2272	23.9158
954	0.910052	D	Engineering and technology	STM	H	1	1	2	1	36	208	5.77778	8	1	283	72	3.93056	10	8	0	0		1	32	9	254	212	6.625
955	0.911087	D	Social Sciences	SHS	F	0	0		0					1	3	14	0.214286	1	1	0	0		1	2	0	0	0	0
956	0.911807	A	Engineering and technology	STM	H	1	1	0	0					0						0	0		1	82	15	686	590	7.19512
957	0.912325	A	Engineering and technology	STM	H	1	1	1	0					1	7624	174	43.8161	39	38	1	0	1	1	114	35	5476	5353	46.9561
958	0.914439	D	Medical and Health sciences	STM	H	0	0		1	17	300	17.6471	10	1	563	60	9.38333	13	13	1	0	11	1	25	11	363	330	13.2
959	0.914585	A	Natural sciences	STM	H	0	0		0					0						0	0		1	45	11	392	321	7.13333
960	0.914754	D	Engineering and technology	STM	H	1	0		1	0			0	1	245	107	2.28972	8	7	1	0	71	1	44	4	106	80	1.81818
961	0.914929	D	Medical and Health sciences	STM	F	1	1	25	0					1	416	35	11.8857	12	11	1	0	1	1	27	10	315	303	11.2222
962	0.918726	D	Natural sciences	STM	H	0	0		0					1	33	28	1.17857	4	3	0	0		1	8	4	37	26	3.25
963	0.918992	D	Social Sciences	SHS	F	0	0		0					0						0	0		0	0
964	0.919102	D	Social Sciences	SHS	F	0	0		0					0						0	0		1	2	1	6	6	3
965	0.920529	A	Social Sciences	SHS	H	0	0		0					0						0	0		0	0
966	0.920986	D	Engineering and technology	STM	F	1	0		0					1	522	52	10.0385	13	13	0	0		1	34	10	293	238	7
967	0.921545	A	Engineering and technology	STM	H	1	0		1	0			0	1	1212	64	18.9375	19	18	0	0		1	55	18	1169	1114	20.2545
968	0.923417	A	Humanities	SHS	F	0	0		0					0						0	0		0	0
969	0.923733	A	Natural sciences	STM	H	1	1	168	1	152	4510	29.6711	35	0						0	0		1	136	36	4559	4266	31.3676
970	0.924856	A	Natural sciences	STM	H	1	1	1	0					1	7021	366	19.1831	43	36	0	0		1	234	37	4865	3893	16.6368
971	0.925645	A	Engineering and technology	STM	F	1	0		0					1	830	111	7.47748	14	14	1	1	72	1	69	16	817	734	10.6377
972	0.925677	D	Social Sciences	SHS	H	0	0		0					0						0	0		0	0
973	0.927428	D	Natural sciences	STM	F	1	1	1	0					1	293	30	9.76667	9	8	1	1	23	1	19	9	303	283	14.8947
974	0.928692	D	Agricultural sciences	STM	F	1	1	0	0					0						0	0		1	19	8	181	164	8.63158
975	0.929661	A	Engineering and technology	STM	H	0	0		0					0						0	0		1	68	11	444	358	5.26471
976	0.929759		Humanities	SHS	H	0	0		0					0						1	0		0	0
977	0.929764	D	Natural sciences	STM	H	0	0		0					1	1194	49	24.3673	19	18	1	0		1	37	17	998	857	23.1622
978	0.930396	A	Engineering and technology	STM	H	1	0		0					1	462	78	5.92308	10	9	0	0		1	51	7	175	119	2.33333
979	0.930847	D	Natural sciences	STM	H	0	0		0					0						1	0	1	1	40	8	290	257	6.425
980	0.930944	D	Engineering and technology	STM	H	1	0		0					1	7	7	1	2	2	0	0		1	5	2	5	5	1
981	0.930949	A	Medical and Health sciences	STM	H	1	1	0	0					0						1	0	21	1	74	32	2363	2107	28.473
982	0.931023	A	Humanities	SHS	H	1	0		0					0						1	1	52	1	3	2	5	5	1.66667
983	0.931455	D	Engineering and technology	STM	H	0	0		0					0						0	0		1	310	37	4316	3609	11.6419
984	0.932331	A	Engineering and technology	STM	H	0	0		0					1	716	161	4.4472	15	13	0	0		1	114	11	462	349	3.0614
985	0.932363	A	Engineering and technology	STM	H	1	1	83	0					1	2982	138	21.6087	33	31	0	0		1	89	36	3296	3065	34.4382
986	0.932488		Humanities	SHS	H	0	0		0					0						0	0		0	0
987	0.932906	D	Humanities	SHS	H	0	0		0					0						1	0	3	1	5	1	4	4	0.8
988	0.933347	A	Social Sciences	SHS	F	1	0		0					1	48	13	3.69231	4	4	0	0		1	7	2	14	12	1.71429
989	0.935695	D	Social sciences	SHS	F	0	0		0					0						0	0		1	15	5	127	118	7.86667
990	0.935841	D	Social sciences	SHS	H	1	0		0					1	91	17	5.35294	6	5	1	1	9	1	11	5	62	53	4.81818
991	0.936519	D	Humanities	SHS	H	0	0		0					0						0	0		0	0
992	0.938918	D	Engineering and technology	STM	H	1	1	8	0					1	22	20	1.1	3	3	0	0		1	9	2	9	9	1
993	0.942218	A	Natural Sciences	STM	H	1	0		0					1	1557	52	29.9423	24	24	1	0	34	1	44	23	1431	1250	28.4091
994	0.942355	A	Social sciences	SHS	H	1	0		0					1	196	53	3.69811	8	7	0	0		1	27	6	114	100	3.7037
995	0.942487	A	Social sciences	SHS	H	0	0		0					1	40	8	5	2	2	1	1	0	1	3	2	41	41	13.6667
996	0.943505		Natural sciences	STM	H	1	1	1	0					1	205	41	5	10	6	0	0		1	21	6	86	58	2.7619
997	0.945002		Humanities	SHS	F	0	0		0					0						0	0		1	1	0	0	0	0
998	0.946693	A	Medical and Health sciences	STM	F	1	1	62	0					1	2759	71	38.8592	29	29	1	0	46	1	64	30	3301	3038	47.4688
999	0.947076	D	Medical and Health sciences	STM	H	0	0		0					1	178	12	14.8333	5	5	1	1	0	1	7	4	163	161	23
1000	0.948016	A	Medical and Health sciences	STM	H	1	0		1	118	3134	26.5593	28	0						0	0		1	155	32	4026	3756	24.2323
1001	0.948369	D	Natural Sciences	STM	H	0	0		0					1	696	42	16.5714	13	13	0	0		1	30	13	661	600	20
1002	0.950007	D	Humanities	SHS	H	0	0		0					0						1	1	0	1	1	0	0	0	0
1003	0.950517	D	Medical and Health sciences	STM	F	1	1	8	1	8	110	13.75	6	1	138	12	11.5	7	6	0	0		1	12	7	150	140	11.6667
1004	0.951322	D	Medical and Health sciences	STM	H	1	0		1	20	5	0.25	1	1	835	76	10.9868	16	15	1	0	64	1	47	12	598	567	12.0638
1005	0.952375	D	Natural sciences	STM	H	0	0		0					0						0	0		1	146	35	3266	2575	17.637
1006	0.952386	A	Natural sciences	STM	H	1	1	0	0					0						0	0		1	67	14	831	586	8.74627
1007	0.953988	D	Medical and Health sciences	STM	H	0	0		1	25	2519	100.76	16	1	285	30	9.5	10	9	0	0		1	27	17	2740	2715	100.556
1008	0.954229	D	Social Sciences	SHS	F	1	0		0					1	77	30	2.56667	5	4	1	1	26	1	10	5	56	48	4.8
1009	0.955674	D	Social Sciences	SHS	F	0	0		0					0						0	0		1	5	2	12	10	2
1010	0.957109	A	Engineering and technology	STM	H	1	1	143	1	157	3661	23.3185	33	1	3607	196	18.4031	33	30	0	0		1	166	32	3694	3321	20.006
1011	0.957141	D	Humanities	SHS	H	0	0		0					0						0	0		0	0
1012	0.957347	D	Engineering and technology	STM	H	1	1	41	1	0			0	0						1	0		1	45	22	1255	1137	25.2667
1013	0.958107	D	Social sciences	SHS	F	0	0		0					0						0	0		1	1	1	1	1	1
1014	0.959636	A	Medical and Health sciences	STM	H	0	0		0					0						1	0	12	1	112	12	514	489	4.36607
1015	0.960145	D	Engineering and technology	STM	F	0	0		0					1	148	20	7.4	8	7	0	0		1	22	8	162	122	5.54545
1016	0.960337	A	Social Sciences	SHS	H	0	0		0					0						0	0		1	10	3	19	19	1.9
1017	0.961148	A	Natural Sciences	STM	H	1	0		0					0						0	0		1	156	37	9698	9503	60.9167
1018	0.96159		Engineering and technology	STM	H	0	0		0					1	10054	437	23.0069	48	43	0	0		1	317	49	9928	8064	25.4385
1019	0.961635	A	Engineering and technology	STM	H	0	0		0					0						0	0		1	5	3	35	33	6.6
1020	0.96215	A	Engineering and technology	STM	H	0	0		0					1	191	54	3.53704	8	7	0	0		1	32	7	151	133	4.15625
1021	0.964091	A	Natural sciences	STM	F	1	0		0					1	3171	277	11.4477	28	25	1	1	30	1	163	27	2895	2295	14.0798
1022	0.964971	A	Humanities	SHS	F	0	0		0					1	8	18	0.444444	2	2	1	1	0	1	2	1	4	4	2
1024	0.967792	D	Social Sciences	SHS	F	0	0		0					1	5	5	1	1	1	0	0		1	5	1	4	4	0.8
1025	0.969031	A	Humanities	SHS	F	0	0		0					0						1	0		0	0
1026	0.970014	D	Humanities	SHS	H	0	0		0					0						0	0		0	0
1027	0.971659	D	Social Sciences	SHS	H	0	0		0					0						0	0		0	0
1028	0.97298	D	Medical and Health sciences	STM	H	1	0		1	0			0	1	751	28	26.8214	15	15	0	0		1	6	4	113	113	18.8333
1029	0.973263	D	Medical and Health sciences	STM	H	1	1	29	1	28	432	15.4286	12	1	386	37	10.4324	12	11	1	0	14	1	30	13	480	440	14.6667
1030	0.974798	A	Humanities	SHS	H	1	0		0					0						0	0		1	74	27	2192	2005	27.0946
1031	0.975361	D	Humanities	SHS	F	1	1	0	0					0						1	1	10	1	2	1	1	0	0
1032	0.976478	D	Medical and Health sciences	STM	H	1	1	19	1	0			0	1	667	25	26.68	13	13	0	0		1	23	14	597	565	24.5652
1033	0.977171	D	Social Sciences	SHS	H	0	0		0					1	4	2	2	1	1	0	0		0	0
1034	0.978405	A	Social Sciences	SHS	F	0	0		0					0						0	0		0	0
1035	0.980765	D	Humanities	SHS	H	0	0		0					0						1	1	0	0	0
1036	0.981046	A	Humanities	SHS	F	0	0		0					1	8	10	0.8	2	1	0	0		1	21	3	34	18	0.857143
1037	0.981857	A	Social Sciences	SHS	H	0	0		0					0						0	0		0	0
1038	0.983058	D	Engineering and technology	STM	H	1	1	14	0					1	264	17	15.5294	9	7	0	0		0	0
1039	0.983428	D	Engineering and technology	STM	H	1	1	1	0					1	265	56	4.73214	9	8	0	0		1	20	8	191	168	8.4
1040	0.988535	D	Social Sciences	SHS	H	1	0		0					1	150	43	3.48837	5	4	1	0	31	1	2	1	24	24	12
1041	0.990816	A	Natural sciences	STM	H	1	0		0					1	1092	144	7.58333	17	15	1	0	1	1	90	15	634	401	4.45556
1042	0.991604	D	Social Sciences	SHS	H	0	0		0					0						0	0		0	0
1043	0.991836	D	Humanities	SHS	H	0	0		0					0						0	0		0	0
1044	0.994252	D	Humanities	SHS	F	0	0		0					0						0	0		0	0
1045	0.994456	D	Engineering and technology	STM	H	0	0		0					1	88	22	4	7	6	0	0		1	15	5	55	38	2.53333
1046	0.994808	D	Social Sciences	SHS	F	0	0		0					0						0	0		0	0
1047	0.995175	D	Social Sciences	SHS	H	0	0		0					0						0	0		0	0
1048	0.996468	D	Social Sciences	SHS	H	1	0		0					0						0	0		0	0
1049	0.997288	D	Engineering and technology	STM	H	1	1	1	0					1	1202	101	11.901	19	17	1	0		1	84	18	1200	937	11.1548
1050	0.997496	D	Social Sciences	SHS	H	0	0		0					0						0	0		0	0
1051	0.998517	D	Medical and Health sciences	STM	F	1	0		1	15	155	10.3333	8	1	264	37	7.13514	10	9	1	0		1	19	9	212	202	10.6316
1052	0.999752	A	Medical and Health sciences	STM	F	1	0		1	211	2336	11.0711	26	1	2970	160	18.5625	28	27	0	0		1	114	24	2450	2313	20.2895
